# Supplementary material for: Host‐plant sex and phenology of Buddleja cordata Kunth interact to influence arthropod communities
Source: Ecol Evol. 2024 Jun 17;14(6):e11555. doi: 10.1002/ece3.11555 (PMC11183185; doi:10.1002/ece3.11555)
Supplement: Supplementary file 2 [file ECE3-14-e11555-s002.xlsx]

## Sheet: Herbivory
Sex	Time	Plant	Tepozán	Leaf	total area (mm2)	damaged area (mm2)	damaged area/total foliar area
Male	1	8	PT8M	1	4891	40	0.00817829
Male	1	8		2	4102	88	0.0214529
Male	1	8		3	3177	57	0.0179415
Male	1	8		4	1300	31	0.0238462
Male	1	10	PT10M	1	3090	53	0.0171521
Male	1	10		2	2100	32	0.0152381
Male	1	10		3	2482	68	0.0273973
Male	1	10		4	2562	116	0.0452771
Male	1	10		5	650	32	0.0492308
Male	1	4	PT4M	1	2212	105	0.0474684
Male	1	4		2	1819	70	0.0384827
Male	1	4		3	3639	120	0.0329761
Male	1	4		4	1745	71	0.0406877
Male	1	12	PT12M	1	2304	60	0.0260417
Male	1	12		2	1991	41	0.0205927
Male	1	12		3	6921	159	0.0229736
Male	1	12		4	2394	75	0.0313283
Male	1	12		5	2370	89	0.0375527
Male	1	3	PT3M	1	8646	592	0.068471
Male	1	3		2	2796	243	0.0869099
Male	1	3		3	2373	139	0.0585756
Male	1	3		4	2693	230	0.0854066
Male	1	1	PT1M	1	5832	172	0.0294925
Male	1	1		2	7770	70	0.00900901
Male	1	1		3	3153	215	0.068189
Male	1	1		4	2387	43	0.0180142
Male	1	3	OT3M	1	3717	227	0.0610708
Male	1	3		2	3708	141	0.0380259
Male	1	3		3	2844	62	0.0218003
Male	1	3		4	2946	40	0.0135777
Male	1	3		5	552	5	0.00905797
Male	1	14	OT14M	1	7843	5	0.000637511
Male	1	14		2	6556	20	0.00305064
Male	1	14		3	7489	14	0.00186941
Male	1	14		4	3667	22	0.00599945
Male	1	14		5	2382	13	0.0054576
Male	1	13	OT13M				#DIV/0!
Male	1	9	OT9M	1	6331	47	0.00742379
Male	1	9		2	2280	19	0.00833333
Male	1	9		3	2722	145	0.0532697
Male	1	9		4	2059	29	0.0140845
Male	1	9		5	583	19	0.0325901
Male	1	9		6	432	7	0.0162037
Male	1	5	OT5M	1	7108	16	0.00225098
Male	1	5		2	4681	16	0.00341807
Male	1	5		3	4576	30	0.00655594
Male	1	5		4	3694	26	0.00703844
Male	1	5		5	2139	34	0.0158953
Male	1	4	OT4M	1	9358	2529	0.27025
Male	1	4		2	3716	478	0.128633
Male	1	4		3	3499	469	0.134038
Male	1	4		4	1939	77	0.0397112
Male	1	4		5	1116	51	0.0456989
Male	1	4		6	633	11	0.0173776
Male	1	12	OT12M	1	7127	9	0.0012628
Male	1	12		2	7648	35	0.00457636
Male	1	12		3	2405	11	0.0045738
Male	1	12		4	3137	155	0.0494103
Female	1	7	PT7H	1	4774	1235	0.258693
Female	1	7		2	4546	307	0.0675319
Female	1	7		3	3219	270	0.083877
Female	1	7		4	1575	445	0.28254
Female	1	8	PT8H	1	3175	46	0.0144882
Female	1	8		2	12424	344	0.0276883
Female	1	8		3	2745	104	0.0378871
Female	1	8		4	3291	77	0.0233971
Female	1	4	PT4H	1	2474	132	0.0533549
Female	1	4		2	3670	161	0.0438692
Female	1	4		3	4884	72	0.014742
Female	1	4		4	1888	22	0.0116525
Female	1	10	PT10H	1	6348	189	0.0297732
Female	1	10		2	10137	195	0.0192365
Female	1	10		3	5713	103	0.0180291
Female	1	10		4	4044	139	0.0343719
Female	1	3	PT3H	1	1601	100	0.062461
Female	1	3		2	1075	58	0.0539535
Female	1	3		3	870	36	0.0413793
Female	1	3		4	3071	46	0.0149788
Female	1	1	PT1H	1	4412	81	0.018359
Female	1	1		2	3512	70	0.0199317
Female	1	1		3	6636	223	0.0336046
Female	1	1		4	13064	239	0.0182945
Female	1	6	OT6H	1	4850	361	0.074433
Female	1	6		2	580	66	0.113793
Female	1	6		3	361	9	0.0249307
Female	1	6		4	659	69	0.104704
Female	1	6		5	190	8	0.0421053
Female	1	6		6	295	5	0.0169492
Female	1	14	OT14H	1	807	10	0.0123916
Female	1	14		2	1252	33	0.0263578
Female	1	14		3	2488	114	0.0458199
Female	1	14		4	2164	17	0.00785582
Female	1	14		5	4876	69	0.0141509
Female	1	9	OT9H				#DIV/0!
Female	1	8	OT8H	1	8435	66	0.00782454
Female	1	8		2	5892	63	0.0106925
Female	1	8		3	5652	88	0.0155697
Female	1	15	OT15H	1	4687	46	0.00981438
Female	1	15		2	3873	162	0.041828
Female	1	15		3	1874	61	0.0325507
Female	1	15		4	1316	25	0.018997
Female	1	15		5	957	35	0.0365726
Female	1	15		6	1193	35	0.0293378
Female	1	10	OT10H	1	5288	177	0.033472
Female	1	10		2	5294	113	0.0213449
Female	1	10		3	5667	50	0.00882301
Female	1	10		4	5527	155	0.0280441
Female	1	12	OT12H	1	4467	75	0.0167898
Female	1	12		2	3784	82	0.0216702
Female	1	12		3	5837	61	0.0104506
Female	1	12		4	4374	36	0.00823045
Female	1	12		5	371	6	0.0161725
Male	2	8	PT8M	1	3963	13	0.00328034
Male	2	8		2	4689	14	0.00298571
Male	2	8		3	2459	7	0.00284669
Male	2	8		4	2628	10	0.00380518
Male	2	8		5	2359	1	0.000423908
Male	2	8		6	1584	43	0.0271465
Male	2	10	PT10M	1	3423	1	0.000292141
Male	2	10		2	1890	0	0
Male	2	10		3	1129	17	0.0150576
Male	2	10		4	2612	6	0.00229709
Male	2	10		5	3390	1	0.000294985
Male	2	10		6	3471	10	0.00288101
Male	2	10		7	1431	4	0.00279525
Male	2	4	PT4M	1	3307	26	0.00786211
Male	2	4		2	4038	2	0.000495295
Male	2	4		3	3211	74	0.0230458
Male	2	4		4	2618	1464	0.559206
Male	2	4		5	1214	40	0.0329489
Male	2	12	PT12M	1	4754	58	0.0122003
Male	2	12		2	2768	20	0.00722543
Male	2	12		3	3251	41	0.0126115
Male	2	12		4	2947	67	0.022735
Male	2	12		5	1263	20	0.0158353
Male	2	12		6	923	1	0.00108342
Male	2	3	PT3M	1	3008	24	0.00797872
Male	2	3		2	1130	26	0.0230088
Male	2	3		3	3368	14	0.00415677
Male	2	3		4	5006	30	0.00599281
Male	2	3		5	12000	143	0.0119167
Male	2	1	PT1M				#DIV/0!
Male	2	1					#DIV/0!
Male	2	1					#DIV/0!
Male	2	1					#DIV/0!
Male	2	3	OT3M				#DIV/0!
Male	2	3					#DIV/0!
Male	2	3					#DIV/0!
Male	2	3					#DIV/0!
Male	2	3					#DIV/0!
Male	2	14	OT14M	1	4308	8	0.00185701
Male	2	14		2	2488	5	0.00200965
Male	2	14		3	3458	3	0.000867553
Male	2	14		4	4818	18	0.00373599
Male	2	14		5	2723	6	0.00220345
Male	2	13	OT13M	1	6420	32	0.00498442
Male	2	13		2	2299	8	0.00347977
Male	2	13		3	2421	27	0.0111524
Male	2	13		4	1223	19	0.0155356
Male	2	13		5	666	6	0.00900901
Male	2	9	OT9M	1	10993	40	0.00363868
Male	2	9		2	6541	60	0.00917291
Male	2	9		3	4989	8	0.00160353
Male	2	9		4	4751	7	0.00147337
Male	2	5	OT5M	1	4360	14	0.00321101
Male	2	5		2	9189	84	0.00914136
Male	2	5		3	1386	6	0.004329
Male	2	5		4	2754	4	0.00145243
Male	2	4	OT4M	1	3685	11	0.00298507
Male	2	4		2	805	4	0.00496894
Male	2	4		3	2741	10	0.0036483
Male	2	4		4	854	3	0.00351288
Male	2	4		5	207	5	0.0241546
Male	2	4	OT12M				#DIV/0!
Female	2	7	PT7H	1	10689	12	0.00112265
Female	2	7		2	4251	49	0.0115267
Female	2	7		4	5708	11	0.00192712
Female	2	7		5	4766	14	0.00293747
Female	2	8	PT8H				#DIV/0!
Female	2	8					#DIV/0!
Female	2	8					#DIV/0!
Female	2	8					#DIV/0!
Female	2	4	PT4H	1	5010	65	0.0129741
Female	2	4		2	4367	38	0.00870163
Female	2	4		3	1044	3	0.00287356
Female	2	4		4	2419	15	0.00620091
Female	2	4		5	3380	13	0.00384615
Female	2	4		6	71534	175	0.00244639
Female	2	10	PT10H	1	3441	89	0.0258646
Female	2	10		2	8676	64	0.00737667
Female	2	10		3	7099	276	0.0388787
Female	2	10		4	5654	6	0.0010612
Female	2	10		5	4111	74	0.0180005
Female	2	3	PT3H	1	6609	43	0.00650628
Female	2	3		2	4856	11	0.00226524
Female	2	3		3	3135	12	0.00382775
Female	2	3		4	2630	56	0.0212928
Female	2	3		5	3201	271	0.084661
Female	2	1	PT1H				#DIV/0!
Female	2	1					#DIV/0!
Female	2	1					#DIV/0!
Female	2	1					#DIV/0!
Female	2	6	OT6H	1	503	0	0
Female	2	6		2	1444	0	0
Female	2	6		3	1360	0	0
Female	2	6		4	466	1	0.00214592
Female	2	14	OT14H	1	718	23	0.0320334
Female	2	14		2	3215	17	0.00528771
Female	2	14		3	2791	9	0.00322465
Female	2	14		4	3087	0	0
Female	2	14		5	1111	3	0.00270027
Female	2	9	OT9H	1	3814	54	0.0141584
Female	2	9		2	2910	5	0.00171821
Female	2	9		3	4276	13	0.00304022
Female	2	9		4	6247	608	0.0973267
Female	2	8	OT8H	1	9282	806	0.0868347
Female	2	8		2	4362	0	0
Female	2	8		3	2871	24	0.00835946
Female	2	15	OT15H	1	444	0	0
Female	2	15		2	273	18	0.0659341
Female	2	15		3	454	0	0
Female	2	15		4	2005	3	0.00149626
Female	2	10	OT10H	1	3065	5	0.00163132
Female	2	10		2	1542	5	0.00324254
Female	2	10		3	4397	17	0.00386627
Female	2	10		4	995	4	0.0040201
Female	2	10		5	3453	80	0.0231683
Female	2	10		6	3222	169	0.0524519
Female	2	12	OT12H				#DIV/0!
Male	3	8	PT8M	1	717	3	0.0041841
Male	3	8		2	835	0	0
Male	3	8		3	533	0	0
Male	3	8		4	384	2	0.00520833
Male	3	8		5	259	0	0
Male	3	10	PT10M	1	680	0	0
Male	3	10		2	892	0	0
Male	3	10		3	337	0	0
Male	3	10		4	320	0	0
Male	3	4	PT4M	1	1546	7	0.00452781
Male	3	4		2	867	83	0.0957324
Male	3	4		3	509	0	0
Male	3	4		4	511	5	0.00978474
Male	3	12	PT12M	1	1439	22	0.0152884
Male	3	12		2	697	0	0
Male	3	12		3	716	1	0.00139665
Male	3	12		4	347	1	0.00288184
Male	3	3	PT3M	1	1149	11	0.00957354
Male	3	3		2	1785	0	0
Male	3	3		3	1580	0	0
Male	3	3		4	1793	3	0.00167317
Male	3	3		5	1481	0	0
Male	3	1	PT1M	1	988	0	0
Male	3	1		2	920	10	0.0108696
Male	3	1		3	1600	4	0.0025
Male	3	1		4	1846	0	0
Male	3	3	OT3M	1	938	0	0
Male	3	3		2	656	2	0.00304878
Male	3	3		3	496	2	0.00403226
Male	3	3		4	1071	122	0.113912
Male	3	3		5	626	71	0.113419
Male	3	14	OT14M	1	1120	0	0
Male	3	14		2	1955	0	0
Male	3	14		3	1207	0	0
Male	3	14		4	1078	0	0
Male	3	14		5	784	0	0
Male	3	13	OT13M	1	1101	0	0
Male	3	13		2	1573	0	0
Male	3	13		3	1544	0	0
Male	3	13		4	1331	0	0
Male	3	13		5	641	0	0
Male	3	9	OT9M	1	1266	8	0.00631912
Male	3	9		2	1094	0	0
Male	3	9		3	1233	0	0
Male	3	9		4	1669	0	0
Male	3	9		5	1636	2	0.00122249
Male	3	5	OT5M	1	1117	0	0
Male	3	5		2	1366	12	0.00878477
Male	3	5		3	1574	0	0
Male	3	5		4	822	0	0
Male	3	4	OT4M	1	1441	0	0
Male	3	4		2	1367	0	0
Male	3	4		3	1345	0	0
Male	3	4		4	1960	7	0.00357143
Male	3	4		5	1267	12	0.00947119
Male	3	12	OT12M	1	1276	0	0
Male	3	12		2	930	1	0.00107527
Male	3	12		3	1026	0	0
Male	3	12		4	464	0	0
Female	3	7	PT7H	1	22233	3	0.000134935
Female	3	7		2	1331	0	0
Female	3	7		3	1158	0	0
Female	3	7		4	437	0	0
Female	3	7		5	931	0	0
Female	3	8	PT8H	1	314	0	0
Female	3	8		2	153	0	0
Female	3	8		3	195	0	0
Female	3	8		4	91	0	0
Female	3	8		5	93	0	0
Female	3	4	PT4H	1	592	0	0
Female	3	4		2	933	0	0
Female	3	4		3	257	3	0.0116732
Female	3	4		4	338	4	0.0118343
Female	3	10	PT10H	1	1851	0	0
Female	3	10		2	967	0	0
Female	3	10		3	1447	4	0.00276434
Female	3	10		4	1808	0	0
Female	3	10		5	1036	0	0
Female	3	3	PT3H	1	1509	0	0
Female	3	3		2	957	0	0
Female	3	3		3	1099	0	0
Female	3	3		4	1854	0	0
Female	3	3		5	889	0	0
Female	3	1	PT1H	1	1483	5	0.00337154
Female	3	1		2	768	0	0
Female	3	1		3	556	0	0
Female	3	1		4	1013	0	0
Female	3	1		5	445	2	0.00449438
Female	3	6	OT6H	1	944	0	0
Female	3	6		2	955	24	0.0251309
Female	3	6		3	1244	2	0.00160772
Female	3	6		4	1156	0	0
Female	3	14	OT14H	1	1019	0	0
Female	3	14		2	914	0	0
Female	3	14		3	808	0	0
Female	3	9	OT9H	1	1847	0	0
Female	3	9		2	1348	0	0
Female	3	9		3	598	0	0
Female	3	9		4	853	0	0
Female	3	8	OT8H	1	1148	20	0.0174216
Female	3	8		2	547	0	0
Female	3	8		3	6221	0	0
Female	3	8		4	1640	164	0.1
Female	3	15	OT15H	1	1297	8	0.00616808
Female	3	15		2	932	3	0.00321888
Female	3	15		3	1517	34	0.0224127
Female	3	15		4	1974	106	0.0536981
Female	3	15		5	1603	177	0.110418
Female	3	10	OT10H	1	2166	2	0.000923361
Female	3	10		2	2333	173	0.0741535
Female	3	10		3	2108	510	0.241935
Female	3	12	OT12H	1	1721	0	0
Female	3	12		2	1464	0	0
Female	3	12		3	775	0	0
Female	3	12		4	731	0	0
Male	4	8	PT8M	1			#DIV/0!
Male	4	8		2			#DIV/0!
Male	4	8		3			#DIV/0!
Male	4	8		4			#DIV/0!
Male	4	8		5			#DIV/0!
Male	4	10	PT10M	1	430	0	0
Male	4	10		2	426	1	0.00234742
Male	4	10		3	701	9	0.0128388
Male	4	10		4	1038	2	0.00192678
Male	4	4	PT4M	1			#DIV/0!
Male	4	4		2			#DIV/0!
Male	4	4		3			#DIV/0!
Male	4	4		4			#DIV/0!
Male	4	12	PT12M	1	819	8	0.00976801
Male	4	12		2	802	3	0.00374065
Male	4	12		3	470	2	0.00425532
Male	4	12		4	351	2	0.00569801
Male	4	12		5	337	11	0.0326409
Male	4	3	PT3M	1	738	0	0
Male	4	3		2	753	8	0.0106242
Male	4	3		3	602	19	0.0315615
Male	4	3		4	410	4	0.0097561
Male	4	3		5	648	32	0.0493827
Male	4	1	PT1M	1			#DIV/0!
Male	4	1		2			#DIV/0!
Male	4	1		3			#DIV/0!
Male	4	1		4			#DIV/0!
Male	4	3	OT3M	1	1159	5	0.00431406
Male	4	3		2	817	0	0
Male	4	3		3	1027	1	0.00097371
Male	4	3		4	239	0	0
Male	4	3		5	1160	0	0
Male	4	14	OT14M	1	736	15	0.0203804
Male	4	14		2	593	3	0.00505902
Male	4	14		3	439	0	0
Male	4	14		4	254	0	0
Male	4	14		5	194	0	0
Male	4	13	OT13M	1	1119	0	0
Male	4	13		2	1114	0	0
Male	4	13		3	653	0	0
Male	4	13		4	777	3	0.003861
Male	4	13		5	318	0	0
Male	4	9	OT9M	1			#DIV/0!
Male	4	9		2			#DIV/0!
Male	4	9		3			#DIV/0!
Male	4	9		4			#DIV/0!
Male	4	9		5			#DIV/0!
Male	4	5	OT5M	1	2039	1	0.000490436
Male	4	5		2	1831	0	0
Male	4	5		3	1530	0	0
Male	4	5		4	929	0	0
Male	4	5		5	648	10	0.0154321
Male	4	4	OT4M	1	1167	2	0.0017138
Male	4	4		2	1173	0	0
Male	4	4		3	942	0	0
Male	4	4		4	823	0	0
Male	4	4		5	292	0	0
Male	4	12	OT12M	1			#DIV/0!
Male	4	12		2			#DIV/0!
Male	4	12		3			#DIV/0!
Male	4	12		4			#DIV/0!
Female	4	7	PT7H	1			#DIV/0!
Female	4	7		2			#DIV/0!
Female	4	7		3			#DIV/0!
Female	4	7		4			#DIV/0!
Female	4	7		5			#DIV/0!
Female	4	8	PT8H	1	694	0	0
Female	4	8		2	257	0	0
Female	4	8		3	386	18	0.0466321
Female	4	8		4	230	4	0.0173913
Female	4	4	PT4H	1	1041	3	0.00288184
Female	4	4		2	864	0	0
Female	4	4		3	552	0	0
Female	4	4		4	379	5	0.0131926
Female	4	4		5	265	0	0
Female	4	10	PT10H	1	577	2	0.0034662
Female	4	10		2	659	2	0.0030349
Female	4	10		3	700	3	0.00428571
Female	4	10		4	523	2	0.00382409
Female	4	10		5	669	0	0
Female	4	3	PT3H	1	1134	28	0.0246914
Female	4	3		2	563	2	0.0035524
Female	4	3		3	505	2	0.0039604
Female	4	3		4	914	9	0.00984683
Female	4	3		5	1059	1	0.000944287
Female	4	1	PT1H	1	602	0	0
Female	4	1		2	763	1	0.00131062
Female	4	1		3	727	0	0
Female	4	1		4	491	4	0.00814664
Female	4	1		5	327	6	0.0183486
Female	4	6	OT6H	1			#DIV/0!
Female	4	6		2			#DIV/0!
Female	4	6		3			#DIV/0!
Female	4	6		4			#DIV/0!
Female	4	14	OT14H	1			#DIV/0!
Female	4	14		2			#DIV/0!
Female	4	14		3			#DIV/0!
Female	4	9	OT9H	1			#DIV/0!
Female	4	9		2			#DIV/0!
Female	4	9		3			#DIV/0!
Female	4	9		4			#DIV/0!
Female	4	8	OT8H	1			#DIV/0!
Female	4	8		2			#DIV/0!
Female	4	8		3			#DIV/0!
Female	4	8		4			#DIV/0!
Female	4	15	OT15H	1			#DIV/0!
Female	4	15		2			#DIV/0!
Female	4	15		3			#DIV/0!
Female	4	15		4			#DIV/0!
Female	4	15		5			#DIV/0!
Female	4	10	OT10H	1			#DIV/0!
Female	4	10		2			#DIV/0!
Female	4	10		3			#DIV/0!
Female	4	12	OT12H	1			#DIV/0!
Female	4	12		2			#DIV/0!
Female	4	12		3			#DIV/0!
Female	4	12		4			#DIV/0!

## Sheet: Water_content
Date	tree_sex	tree_key	Pair_number	fresh_weight	Dry_weight
1	F	PT7H	1	8.03	3.13
1	F	PT8H	2	6.81	2.6
1	F	PT4H	3	8.39	3.33
1	F	PT10H	4	15	7
1	F	PT3H	5	10.98	4.47
1	F	PT1H	6	18.34	6.32
1	F	OT6H	7	7.48	3.25
1	F	OT14H	8	5.32	2.18
1	F	OT9H	9	9.7	3.98
1	F	OT8H	10	16.67	5.16
1	F	OT15H	11	16.37	6.43
1	F	OT10H	12	11.51	4.56
1	F	OT12H	13	10.62	4.13
1	M	PT8M	1	8.28	3.44
1	M	PT10M	2	9.33	3.99
1	M	PT4M	3	13.84	5.32
1	M	PT12M	4	10.71	4.8
1	M	PT3M	5	14.47	5.1
1	M	PT1M	6	14	5.56
1	M	OT3M	7	9.78	4.09
1	M	OT14M	8	12.6	5.15
1	M	OT13M	9	16.05	5.77
1	M	OT9M	10	11	4.42
1	M	OT5M	11	14.9	4.72
1	M	OT4M	12	14.33	4.26
1	M	OT12M	13	8.77	3.1
2	F	PT7H	1	8.24	2.77
2	F	PT8H	2	9.18	3.35
2	F	PT4H	3	10.77	3.61
2	F	PT10H	4	10.39	4.03
2	F	PT3H	5	10.18	3.77
2	F	PT1H	6	12.58	4.63
2	F	OT6H	7	7.43	2.33
2	F	OT14H	8	7.38	2.59
2	F	OT9H	9	8.34	3.11
2	F	OT8H	10	8.35	2.53
2	F	OT15H	11	12.81	4.27
2	F	OT10H	12	11.91	3.62
2	F	OT12H	13	11.4	3.87
2	M	PT8M	1	6.72	2.41
2	M	PT10M	2	6.18	2.35
2	M	PT4M	3	6.99	2.45
2	M	PT12M	4	6.02	2.37
2	M	PT3M	5	5.48	1.8
2	M	PT1M	6	8.15	3.54
2	M	OT3M	7	9.06	2.99
2	M	OT14M	8	7.4	2.78
2	M	OT13M	9	10.32	3.72
2	M	OT9M	10	15.51	4.83
2	M	OT5M	11	7.32	2.82
2	M	OT4M	12	11.05	3.49
2	M	OT12M	13	7.74	2.66
3	F	PT7H	1	8.27	2.99
3	F	PT8H	2	3.86	1.57
3	F	PT4H	3	4.33	1.66
3	F	PT10H	4	7.5	3.09
3	F	PT3H	5	6.72	2.52
3	F	PT1H	6	10.32	4.2
3	F	OT6H	7	4.47	1.66
3	F	OT14H	8	8.43	3.35
3	F	OT9H	9	7.71	3.06
3	F	OT8H	10	6.77	2.56
3	F	OT15H	11	7.03	2.68
3	F	OT10H	12	10.53	4.03
3	F	OT12H	13	6.08	2.57
3	M	PT8M	1	4.88	2.01
3	M	PT10M	2	5.85	2.3
3	M	PT4M	3	6.7	2.6
3	M	PT12M	4	5.44	2.52
3	M	PT3M	5	7.12	2.71
3	M	PT1M	6	7.63	3.56
3	M	OT3M	7	7.02	2.58
3	M	OT14M	8	10.92	4
3	M	OT13M	9	6.86	2.7
3	M	OT9M	10	7.86	2.72
3	M	OT5M	11	5.73	2.32
3	M	OT4M	12	14.54	4.8
3	M	OT12M	13	6.58	2.79
4	F	PT7H	1	5.89	2.43
4	F	PT8H	2	3.62	1.62
4	F	PT4H	3	4.81	2.15
4	F	PT10H	4	7.46	3.71
4	F	PT3H	5	4.82	2.07
4	F	PT1H	6	5.09	2.63
4	F	OT6H	7	3.89	1.66
4	F	OT14H	8	5.78	2.87
4	F	OT9H	9	6.42	2.66
4	F	OT8H	10	13.57	5.48
4	F	OT15H	11	5.61	2.46
4	F	OT10H	12	12.86	5.56
4	F	OT12H	13	5.94	2.65
4	M	PT8M	1	3.46	1.52
4	M	PT10M	2	4.35	1.76
4	M	PT4M	3	6.58	3.02
4	M	PT12M	4	3.46	1.68
4	M	PT3M	5	5	2.33
4	M	PT1M	6	4.06	1.83
4	M	OT3M	7	5.04	2.17
4	M	OT14M	8	9.53	4.02
4	M	OT13M	9	4.91	2.27
4	M	OT9M	10	5.33	2.32
4	M	OT5M	11	8.43	3.83
4	M	OT4M	12	5.7	2.7
4	M	OT12M	13	10.47	4.94
5	F	PT7H	1	7.02	3.32
5	F	PT8H	2	4.04	2
5	F	PT4H	3	3.88	1.98
5	F	PT10H	4	5.51	2.74
5	F	PT3H	5	3.82	1.78
5	F	PT1H	6	3.96	2
5	F	OT6H	7	4.79	2.36
5	F	OT14H	8	4.12	2.08
5	F	OT9H	9	5.48	2.59
5	F	OT8H	10	4.39	2.04
5	F	OT15H	11	7.6	3.38
5	F	OT10H	12	8.16	3.45
5	F	OT12H	13	4.68	2.27
5	M	PT8M	1	4.29	1.91
5	M	PT10M	2	3.32	1.62
5	M	PT4M	3	6.44	3.14
5	M	PT12M	4	2.36	1.18
5	M	PT3M	5	4.69	2.26
5	M	PT1M	6	5.67	2.7
5	M	OT3M	7	4.85	2.16
5	M	OT14M	8	3.57	1.71
5	M	OT13M	9	4.87	2.45
5	M	OT9M	10	6.3	2.88
5	M	OT5M	11	4.72	2.22
5	M	OT4M	12	3.94	1.9
5	M	OT12M	13	7.62	3.86
6	F	PT7H	1	3.02	1.47
6	F	PT8H	2	3.01	1.39
6	F	PT4H	3	4.65	2.37
6	F	PT10H	4	8.68	4.13
6	F	PT3H	5	3.75	1.57
6	F	PT1H	6	6.76	3.06
6	F	OT6H	7	5.53	2.6
6	F	OT14H	8	3.21	1.49
6	F	OT9H	9	5.28	2.51
6	F	OT8H	10	4.28	1.94
6	F	OT15H	11	11.84	5.39
6	F	OT10H	12	7.21	2.53
6	F	OT12H	13	3.87	1.79
6	M	PT8M	1	1.79	0.74
6	M	PT10M	2	3.68	1.81
6	M	PT4M	3	5.5	2.76
6	M	PT12M	4	4.36	2.15
6	M	PT3M	5	6.14	2.42
6	M	PT1M	6	5.3	2.4
6	M	OT3M	7	3.54	1.74
6	M	OT14M	8	5	2.35
6	M	OT13M	9	5.66	2.58
6	M	OT9M	10	4.71	2.16
6	M	OT5M	11	4.6	1.93
6	M	OT4M	12	4.08	1.9
6	M	OT12M	13	8.55	3.95

## Sheet: Thick
tree	Sex	Date	leaf	thickness
PT1H	Female	1	1	0.55
PT1H	Female	1	2	0.85
PT1H	Female	1	3	0.59
PT1H	Female	1	4	0.54
PT3H	Female	1	1	0.34
PT3H	Female	1	2	0.62
PT3H	Female	1	3	0.24
PT3H	Female	1	4	0.52
PT4H	Female	1	1	0.55
PT4H	Female	1	2	0.79
PT4H	Female	1	3	0.39
PT4H	Female	1	4	0.72
PT10H	Female	1	1	0.74
PT10H	Female	1	2	0.69
PT10H	Female	1	3	0.48
PT10H	Female	1	4	0.69
PT8H	Female	1	1	0.31
PT8H	Female	1	2	0.35
PT8H	Female	1	3	0.36
PT8H	Female	1	4	0.24
PT7H	Female	1	1	0.44
PT7H	Female	1	2	0.35
PT7H	Female	1	3	0.49
PT7H	Female	1	4	0.38
OT15H	Female	1	1	0.28
OT15H	Female	1	2	0.27
OT15H	Female	1	3	0.55
OT15H	Female	1	4	0.67
OT15H	Female	1	5	0.34
OT15H	Female	1	6	0.43
OT10H	Female	1	1	0.45
OT10H	Female	1	2	0.64
OT10H	Female	1	3	0.52
OT10H	Female	1	4	0.47
OT10H	Female	1	5	0.22
OT8H	Female	1	1	0.59
OT8H	Female	1	2	0.42
OT8H	Female	1	3	0.24
OT8H	Female	1	4	0.36
OT8H	Female	1	5	0.39
OT12H	Female	1	1	0.68
OT12H	Female	1	2	0.25
OT12H	Female	1	3	0.58
OT12H	Female	1	4	0.35
OT12H	Female	1	5	0.22
OT6H	Female	1	1	0.23
OT6H	Female	1	2	0.32
OT6H	Female	1	3	0.44
OT6H	Female	1	4	0.43
OT6H	Female	1	5	0.2
OT6H	Female	1	6	0.17
OT14H	Female	1	1	0.49
OT14H	Female	1	2	0.57
OT14H	Female	1	3	0.34
OT14H	Female	1	4	0.49
OT14H	Female	1	5	0.4
OT4M	Male	1	1	0.29
OT4M	Male	1	2	0.61
OT4M	Male	1	3	0.57
OT4M	Male	1	4	0.28
OT4M	Male	1	5	0.38
OT4M	Male	1	6	0.27
OT9M	Male	1	1	0.27
OT9M	Male	1	2	0.46
OT9M	Male	1	3	0.34
OT9M	Male	1	4	0.19
OT9M	Male	1	5	0.16
OT9M	Male	1	6	0.53
OT12M	Male	1	1	0.54
OT12M	Male	1	2	0.42
OT12M	Male	1	3	0.34
OT12M	Male	1	4	0.22
OT12M	Male	1	5	0.37
OT3M	Male	1	1	0.6
OT3M	Male	1	2	0.4
OT3M	Male	1	3	0.24
OT3M	Male	1	4	0.31
OT3M	Male	1	5	0.56
PT4M	Male	1	1	0.59
PT4M	Male	1	2	0.63
PT4M	Male	1	3	0.54
PT4M	Male	1	4	0.46
PT3M	Male	1	1	0.61
PT3M	Male	1	2	0.7
PT3M	Male	1	3	0.46
PT3M	Male	1	4	0.5
PT12M	Male	1	1	0.41
PT12M	Male	1	2	0.55
PT12M	Male	1	3	0.63
PT12M	Male	1	4	0.59
PT1M	Male	1	1	0.65
PT1M	Male	1	2	0.56
PT1M	Male	1	3	0.42
PT1M	Male	1	4	0.43
PT8M	Male	1	1	0.3
PT8M	Male	1	2	0.48
PT8M	Male	1	3	0.46
PT8M	Male	1	4	0.44
PT10M	Male	1	1	0.32
PT10M	Male	1	2	0.64
PT10M	Male	1	3	0.33
PT10M	Male	1	4	0.35
PT10M	Male	1	5	0.29
OT14M	Male	1	1	0.44
OT14M	Male	1	2	0.4
OT14M	Male	1	3	0.28
OT14M	Male	1	4	0.31
OT14M	Male	1	5	0.59
OT5M	Male	1	1	0.37
OT5M	Male	1	2	0.31
OT5M	Male	1	3	0.36
OT5M	Male	1	4	0.23
OT5M	Male	1	5	0.4
OT12H	Female	2	1	0.45
OT12H	Female	2	2	0.36
OT12H	Female	2	3	0.45
OT12H	Female	2	4	0.66
OT6H	Female	2	1	0.29
OT6H	Female	2	2	0.37
OT6H	Female	2	3	0.45
OT6H	Female	2	4	0.31
OT6H	Female	2	5	0.37
OT15H	Female	2	1	0.31
OT15H	Female	2	2	0.37
OT15H	Female	2	3	0.32
OT15H	Female	2	4	0.34
OT15H	Female	2	5	0.19
OT10H	Female	2	1	0.39
OT10H	Female	2	2	0.44
OT10H	Female	2	3	0.35
OT10H	Female	2	4	0.31
OT10H	Female	2	5	0.43
OT10H	Female	2	6	0.34
OT8H	Female	2	1	0.49
OT8H	Female	2	2	0.57
OT8H	Female	2	3	0.42
OT8H	Female	2	4	0.48
OT8H	Female	2	5	0.38
OT9H	Female	2	1	0.4
OT9H	Female	2	2	0.41
OT9H	Female	2	3	0.48
OT9H	Female	2	4	0.49
PT7H	Female	2	1	0.43
PT7H	Female	2	2	0.57
PT7H	Female	2	3	0.51
PT7H	Female	2	4	0.57
PT7H	Female	2	5	0.41
OT14H	Female	2	1	0.48
OT14H	Female	2	2	0.51
OT14H	Female	2	3	0.41
OT14H	Female	2	4	0.36
OT14H	Female	2	5	0.46
PT8H	Female	2	1	0.52
PT8H	Female	2	2	0.4
PT8H	Female	2	3	0.48
PT8H	Female	2	4	0.47
PT8H	Female	2	5	0.34
PT4H	Female	2	1	0.71
PT4H	Female	2	2	0.65
PT4H	Female	2	3	0.55
PT4H	Female	2	4	0.42
PT4H	Female	2	5	0.48
PT4H	Female	2	6	0.69
PT3H	Female	2	1	0.35
PT3H	Female	2	2	0.52
PT3H	Female	2	3	0.46
PT3H	Female	2	4	0.46
PT3H	Female	2	5	0.4
PT10H	Female	2	1	0.56
PT10H	Female	2	2	0.75
PT10H	Female	2	3	0.64
PT10H	Female	2	4	0.44
PT10H	Female	2	5	0.51
PT1H	Female	2	1	0.64
PT1H	Female	2	2	0.67
PT1H	Female	2	3	0.52
PT1H	Female	2	4	0.58
PT1H	Female	2	5	0.57
OT12M	Male	2	1	0.58
OT12M	Male	2	2	0.38
OT12M	Male	2	3	0.41
OT12M	Male	2	4	0.35
OT12M	Male	2	5	0.46
OT3M	Male	2	1	0.4
OT3M	Male	2	2	0.48
OT3M	Male	2	3	0.42
OT3M	Male	2	4	0.44
OT3M	Male	2	5	0.38
OT3M	Male	2	6	0.5
OT4M	Male	2	1	0.32
OT4M	Male	2	2	0.41
OT4M	Male	2	3	0.21
OT4M	Male	2	4	0.27
OT4M	Male	2	5	0.36
OT9M	Male	2	1	0.36
OT9M	Male	2	2	0.31
OT9M	Male	2	3	0.37
OT9M	Male	2	4	0.45
OT5M	Male	2	1	0.27
OT5M	Male	2	2	0.35
OT5M	Male	2	3	0.43
OT5M	Male	2	4	0.34
OT5M	Male	2	5	0.39
OT5M	Male	2	6	0.41
OT14M	Male	2	1	0.45
OT14M	Male	2	2	0.54
OT14M	Male	2	3	0.51
OT14M	Male	2	4	0.55
OT14M	Male	2	5	0.48
OT13M	Male	2	1	0.5
OT13M	Male	2	2	0.38
OT13M	Male	2	3	0.22
OT13M	Male	2	4	0.31
OT13M	Male	2	5	0.52
PT10M	Male	2	1	0.42
PT10M	Male	2	2	0.46
PT10M	Male	2	3	0.37
PT10M	Male	2	4	0.29
PT10M	Male	2	5	0.48
PT10M	Male	2	6	0.41
PT8M	Male	2	1	0.29
PT8M	Male	2	2	0.5
PT8M	Male	2	3	0.61
PT8M	Male	2	4	0.38
PT8M	Male	2	5	0.29
PT8M	Male	2	6	0.41
PT4M	Male	2	1	0.53
PT4M	Male	2	2	0.47
PT4M	Male	2	3	0.31
PT4M	Male	2	4	0.49
PT4M	Male	2	5	0.59
PT3M	Male	2	1	0.52
PT3M	Male	2	2	0.38
PT3M	Male	2	3	0.69
PT3M	Male	2	4	0.37
PT3M	Male	2	5	0.32
PT12M	Male	2	1	0.5
PT12M	Male	2	2	0.55
PT12M	Male	2	3	0.55
PT12M	Male	2	4	0.4
PT12M	Male	2	5	0.32
PT12M	Male	2	6	0.39
PT1M	Male	2	1	0.32
PT1M	Male	2	2	0.26
PT1M	Male	2	3	0.35
PT1M	Male	2	4	0.19
PT1M	Male	2	5	0.44
PT3H	Female	3	1	0.68
PT3H	Female	3	2	0.77
PT3H	Female	3	3	0.57
PT3H	Female	3	4	0.48
PT3H	Female	3	5	0.51
PT10H	Female	3	1	0.58
PT10H	Female	3	2	0.66
PT10H	Female	3	3	0.64
PT10H	Female	3	4	0.71
PT10H	Female	3	5	0.86
PT1H	Female	3	1	0.42
PT1H	Female	3	2	0.55
PT1H	Female	3	3	0.56
PT1H	Female	3	4	0.34
PT1H	Female	3	5	0.45
PT8H	Female	3	1	0.3
PT8H	Female	3	2	0.37
PT8H	Female	3	3	0.34
PT8H	Female	3	4	0.45
PT7H	Female	3	1	0.41
PT7H	Female	3	2	0.34
PT7H	Female	3	3	0.47
PT7H	Female	3	4	0.47
PT7H	Female	3	5	0.3
PT4H	Female	3	1	0.59
PT4H	Female	3	2	0.32
PT4H	Female	3	3	0.65
PT4H	Female	3	4	0.54
PT4H	Female	3	5	0.5
OT14H	Female	3	1	0.55
OT14H	Female	3	2	0.56
OT14H	Female	3	3	0.44
OT9H	Female	3	1	0.63
OT9H	Female	3	2	0.68
OT9H	Female	3	3	0.29
OT9H	Female	3	4	0.27
OT9H	Female	3	5	0.31
OT6H	Female	3	1	0.29
OT6H	Female	3	2	0.38
OT6H	Female	3	3	0.36
OT6H	Female	3	4	0.26
OT8H	Female	3	1	0.46
OT8H	Female	3	2	0.34
OT8H	Female	3	3	0.42
OT8H	Female	3	4	0.41
OT12H	Female	3	1	0.31
OT12H	Female	3	2	0.47
OT12H	Female	3	3	0.54
OT12H	Female	3	4	0.55
OT12H	Female	3	5	0.71
OT10H	Female	3	1	0.66
OT10H	Female	3	2	0.38
OT10H	Female	3	3	0.38
OT10H	Female	3	4	0.47
OT15H	Female	3	1	0.48
OT15H	Female	3	2	0.62
OT15H	Female	3	3	0.47
OT15H	Female	3	4	0.45
OT15H	Female	3	5	0.3
PTM3	Male	3	1	0.84
PTM3	Male	3	2	0.61
PTM3	Male	3	3	0.4
PTM3	Male	3	4	0.79
PTM3	Male	3	5	0.84
PT10M	Male	3	1	0.42
PT10M	Male	3	2	0.33
PT10M	Male	3	3	0.47
PT10M	Male	3	4	0.21
PT10M	Male	3	5	0.28
PT12M	Male	3	1	0.66
PT12M	Male	3	2	0.88
PT12M	Male	3	3	0.44
PT12M	Male	3	4	0.49
PT1M	Male	3	1	0.6
PT1M	Male	3	2	0.75
PT1M	Male	3	3	0.52
PT1M	Male	3	4	0.53
PT1M	Male	3	5	0.72
PT8M	Male	3	1	0.38
PT8M	Male	3	2	0.45
PT8M	Male	3	3	0.5
PT8M	Male	3	4	0.39
PT8M	Male	3	5	0.3
PT4M	Male	3	1	0.72
PT4M	Male	3	2	0.36
PT4M	Male	3	3	0.46
PT4M	Male	3	4	0.54
PT4M	Male	3	5	0.64
OT14M	Male	3	1	0.69
OT14M	Male	3	2	0.57
OT14M	Male	3	3	0.61
OT14M	Male	3	4	0.47
OT14M	Male	3	5	0.52
OT13M	Male	3	1	0.71
OT13M	Male	3	2	0.51
OT13M	Male	3	3	0.53
OT13M	Male	3	4	0.54
OT13M	Male	3	5	0.33
OT9M	Male	3	1	0.5
OT9M	Male	3	2	0.45
OT9M	Male	3	3	0.4
OT9M	Male	3	4	0.58
OT9M	Male	3	5	0.56
OT3M	Male	3	1	0.52
OT3M	Male	3	2	0.36
OT3M	Male	3	3	0.34
OT3M	Male	3	4	0.49
OT3M	Male	3	5	0.41
OT5M	Male	3	1	0.67
OT5M	Male	3	2	0.44
OT5M	Male	3	3	0.61
OT5M	Male	3	4	0.39
OT4M	Male	3	1	0.4
OT4M	Male	3	2	0.35
OT4M	Male	3	3	0.5
OT4M	Male	3	4	0.51
OT4M	Male	3	5	0.57
OT12M	Male	3	1	0.43
OT12M	Male	3	2	0.3
OT12M	Male	3	3	0.72
OT12M	Male	3	4	0.42
PT7H	Female	4	1	0.74
PT7H	Female	4	2	0.65
PT7H	Female	4	3	0.76
PT7H	Female	4	4	0.63
PT7H	Female	4	5	0.32
PT7H	Female	4	6	0.36
PT8H	Female	4	1	0.44
PT8H	Female	4	2	0.47
PT8H	Female	4	3	0.36
PT8H	Female	4	4	0.34
PT8H	Female	4	5	0.49
PT4H	Female	4	1	0.51
PT4H	Female	4	2	0.54
PT4H	Female	4	3	0.45
PT4H	Female	4	4	0.47
PT4H	Female	4	5	0.44
PT10H	Female	4	1	0.58
PT10H	Female	4	2	0.48
PT10H	Female	4	3	0.69
PT10H	Female	4	4	0.74
PT10H	Female	4	5	0.56
PT3H	Female	4	1	0.53
PT3H	Female	4	2	0.35
PT3H	Female	4	3	0.54
PT3H	Female	4	4	0.38
PT3H	Female	4	5	0.42
PT1H	Female	4	1	0.61
PT1H	Female	4	2	0.44
PT1H	Female	4	3	0.31
PT1H	Female	4	4	0.49
PT1H	Female	4	5	0.55
OT6H	Female	4	1	0.45
OT6H	Female	4	2	0.34
OT6H	Female	4	3	0.37
OT6H	Female	4	4	0.35
OT6H	Female	4	5	0.46
OT14H	Female	4	1	0.76
OT14H	Female	4	2	0.6
OT14H	Female	4	3	0.49
OT14H	Female	4	4	0.46
OT14H	Female	4	5	0.61
OT9H	Female	4	1	0.67
OT9H	Female	4	2	0.54
OT9H	Female	4	3	0.67
OT9H	Female	4	4	0.67
OT9H	Female	4	5	0.39
OT8H	Female	4	1	0.49
OT8H	Female	4	2	0.7
OT8H	Female	4	3	0.53
OT8H	Female	4	4	0.45
OT8H	Female	4	5	0.39
OT15H	Female	4	1	0.52
OT15H	Female	4	2	0.65
OT15H	Female	4	3	0.49
OT15H	Female	4	4	0.34
OT15H	Female	4	5	0.46
OT15H	Female	4	1	0.4
OT10H	Female	4	2	0.5
OT10H	Female	4	3	0.6
OT10H	Female	4	4	0.82
OT10H	Female	4	5	0.59
OT12H	Female	4	1	0.53
OT12H	Female	4	2	1.31
OT12H	Female	4	3	0.52
OT12H	Female	4	4	0.57
OT12H	Female	4	5	0.49
OT12H	Male	4	1	0.7
PT8M	Male	4	2	0.35
PT8M	Male	4	3	0.6
PT8M	Male	4	4	0.44
PT8M	Male	4	5	0.45
PT10M	Male	4	1	0.33
PT10M	Male	4	2	0.4
PT10M	Male	4	3	0.63
PT10M	Male	4	4	0.64
PT10M	Male	4	5	0.57
PT4M	Male	4	1	0.53
PT4M	Male	4	2	0.53
PT4M	Male	4	3	0.61
PT4M	Male	4	4	0.52
PT4M	Male	4	5	0.46
PT12M	Male	4	1	0.57
PT12M	Male	4	2	0.41
PT12M	Male	4	3	0.51
PT12M	Male	4	4	0.58
PT12M	Male	4	5	0.51
PT3M	Male	4	1	0.76
PT3M	Male	4	2	0.62
PT3M	Male	4	3	0.79
PT3M	Male	4	4	0.56
PT3M	Male	4	5	0.39
PT1M	Male	4	1	0.44
PT1M	Male	4	2	0.37
PT1M	Male	4	3	0.47
PT1M	Male	4	4	0.48
PT1M	Male	4	5	0.58
PT1M	Male	4	6	0.46
OT3M	Male	4	1	0.35
OT3M	Male	4	2	0.45
OT3M	Male	4	3	0.39
OT3M	Male	4	4	0.37
OT3M	Male	4	5	0.42
OT14M	Male	4	1	0.65
OT14M	Male	4	2	0.52
OT14M	Male	4	3	0.67
OT14M	Male	4	4	0.65
OT14M	Male	4	5	0.45
OT13M	Male	4	1	0.58
OT13M	Male	4	2	0.72
OT13M	Male	4	3	0.69
OT13M	Male	4	4	0.54
OT13M	Male	4	5	0.92
OT9M	Male	4	1	0.46
OT9M	Male	4	2	0.72
OT9M	Male	4	3	0.63
OT9M	Male	4	4	0.4
OT9M	Male	4	5	0.54
OT5M	Male	4	1	0.71
OT5M	Male	4	2	0.8
OT5M	Male	4	3	0.58
OT5M	Male	4	4	0.66
OT5M	Male	4	5	0.55
OT4M	Male	4	1	0.46
OT4M	Male	4	2	0.51
OT4M	Male	4	3	0.37
OT4M	Male	4	4	0.47
OT4M	Male	4	5	0.59
OT12M	Male	4	1	0.79
OT12M	Male	4	2	0.8
OT12M	Male	4	3	0.8
OT12M	Male	4	4	0.86
OT12M	Male	4	5	0.63
PT7H	Female	5	1	0.41
PT7H	Female	5	2	0.49
PT7H	Female	5	3	0.37
PT7H	Female	5	4	0.59
PT8H	Female	5	1	0.34
PT8H	Female	5	2	0.52
PT8H	Female	5	3	0.52
PT8H	Female	5	4	0.49
PT8H	Female	5	5	0.45
PT4H	Female	5	1	1.43
PT4H	Female	5	2	0.83
PT4H	Female	5	3	0.48
PT4H	Female	5	4	0.77
PT4H	Female	5	5	0.86
PT10H	Female	5	1	0.8
PT10H	Female	5	2	0.78
PT10H	Female	5	3	0.85
PT10H	Female	5	4	0.75
PT10H	Female	5	5	0.6
PT3H	Female	5	1	0.56
PT3H	Female	5	2	0.37
PT3H	Female	5	3	0.47
PT3H	Female	5	4	0.69
PT1H	Female	5	1	0.56
PT1H	Female	5	2	0.5
PT1H	Female	5	3	0.79
PT1H	Female	5	4	0.81
PT1H	Female	5	5	0.59
OT6H	Female	5	1	0.52
OT6H	Female	5	2	0.57
OT6H	Female	5	3	0.21
OT6H	Female	5	4	0.34
OT6H	Female	5	5	0.42
OT14H	Female	5	1	0.63
OT14H	Female	5	2	0.58
OT14H	Female	5	3	0.58
OT14H	Female	5	4	0.62
OT14H	Female	5	5	0.58
OT9H	Female	5	1	0.51
OT9H	Female	5	2	0.76
OT9H	Female	5	3	0.48
OT9H	Female	5	4	0.47
OT8H	Female	5	1	0.84
OT8H	Female	5	2	0.51
OT8H	Female	5	3	0.47
OT8H	Female	5	4	0.41
OT8H	Female	5	5	0.35
OT15H	Female	5	1	0.46
OT15H	Female	5	2	0.47
OT15H	Female	5	3	0.65
OT15H	Female	5	4	0.34
OT15H	Female	5	5	0.39
OT10H	Female	5	1	0.62
OT10H	Female	5	2	0.55
OT10H	Female	5	3	0.5
OT10H	Female	5	4	0.64
OT10H	Female	5	5	0.49
OT12H	Female	5	1	0.47
OT12H	Female	5	2	0.66
OT12H	Female	5	3	0.9
OT12H	Female	5	4	0.58
OT12H	Female	5	5	0.41
PT8M	Male	5	1	0.47
PT8M	Male	5	2	0.34
PT8M	Male	5	3	0.41
PT8M	Male	5	4	0.37
PT8M	Male	5	5	0.36
PT10M	Male	5	1	0.54
PT10M	Male	5	2	0.51
PT10M	Male	5	3	0.47
PT10M	Male	5	4	0.39
PT4M	Male	5	1	0.28
PT4M	Male	5	2	0.33
PT4M	Male	5	3	0.55
PT4M	Male	5	4	0.41
PT12M	Male	5	1	0.63
PT12M	Male	5	2	0.74
PT12M	Male	5	3	0.68
PT12M	Male	5	4	0.82
PT12M	Male	5	5	0.8
PT3M	Male	5	1	0.58
PT3M	Male	5	2	0.65
PT3M	Male	5	3	0.37
PT3M	Male	5	4	0.46
PT3M	Male	5	5	0.49
PT1M	Male	5	1	0.42
PT1M	Male	5	2	0.72
PT1M	Male	5	3	0.37
PT1M	Male	5	4	0.34
OT3M	Male	5	1	0.6
OT3M	Male	5	2	0.39
OT3M	Male	5	3	0.27
OT3M	Male	5	4	0.36
OT3M	Male	5	5	0.24
OT3M	Male	5	1	0.44
OT14M	Male	5	2	0.48
OT14M	Male	5	3	0.42
OT14M	Male	5	4	0.57
OT13M	Male	5	1	0.63
OT13M	Male	5	2	0.58
OT13M	Male	5	3	0.53
OT13M	Male	5	4	0.48
OT13M	Male	5	5	0.46
OT9M	Male	5	1	0.46
OT9M	Male	5	2	0.39
OT9M	Male	5	3	0.61
OT9M	Male	5	4	0.58
OT9M	Male	5	5	0.42
OT5M	Male	5	1	0.35
OT5M	Male	5	2	0.38
OT5M	Male	5	3	0.68
OT5M	Male	5	4	0.45
OT5M	Male	5	5	0.38
OT4M	Male	5	1	0.33
OT4M	Male	5	2	0.48
OT4M	Male	5	3	0.59
OT4M	Male	5	4	0.54
OT4M	Male	5	5	0.58
OT12M	Male	5	1	0.47
OT12M	Male	5	2	0.63
OT12M	Male	5	3	0.49
OT12M	Male	5	4	0.48
OT12M	Male	5	5	0.39
PT7H	Female	6	1	0.56
PT7H	Female	6	2	0.41
PT7H	Female	6	3	0.43
PT7H	Female	6	4	0.41
PT7H	Female	6	5	0.45
PT8H	Female	6	1	0.66
PT8H	Female	6	2	0.62
PT8H	Female	6	3	0.46
PT8H	Female	6	4	0.54
PT8H	Female	6	5	0.41
PT4H	Female	6	1	0.57
PT4H	Female	6	2	0.8
PT4H	Female	6	3	0.54
PT4H	Female	6	4	0.63
PT4H	Female	6	5	0.53
PT10H	Female	6	1	0.79
PT10H	Female	6	2	0.68
PT10H	Female	6	3	0.61
PT10H	Female	6	4	0.68
PT10H	Female	6	5	0.57
PT3H	Female	6	1	0.33
PT3H	Female	6	2	0.29
PT3H	Female	6	3	0.48
PT3H	Female	6	4	0.39
PT3H	Female	6	5	0.35
PT1H	Female	6	1	0.52
PT1H	Female	6	2	0.69
PT1H	Female	6	3	0.75
PT1H	Female	6	4	0.73
OT6H	Female	6	1	0.34
OT6H	Female	6	2	0.31
OT6H	Female	6	3	0.42
OT6H	Female	6	4	0.47
OT6H	Female	6	5	0.7
OT14H	Female	6	1	0.45
OT14H	Female	6	2	0.51
OT14H	Female	6	3	0.43
OT14H	Female	6	4	0.51
OT14H	Female	6	5	0.76
OT9H	Female	6	1	0.61
OT9H	Female	6	2	0.57
OT9H	Female	6	3	0.47
OT9H	Female	6	4	0.34
OT9H	Female	6	5	0.21
OT8H	Female	6	1	0.6
OT8H	Female	6	2	0.9
OT8H	Female	6	3	0.68
OT8H	Female	6	4	0.71
OT8H	Female	6	5	0.52
OT15H	Female	6	1	0.53
OT15H	Female	6	2	0.79
OT15H	Female	6	3	0.42
OT15H	Female	6	4	0.4
OT15H	Female	6	5	0.31
OT10H	Female	6	1	0.62
OT10H	Female	6	2	0.6
OT10H	Female	6	3	0.49
OT10H	Female	6	4	0.62
OT10H	Female	6	5	0.44
OT12H	Female	6	1	0.42
OT12H	Female	6	2	0.45
OT12H	Female	6	3	0.66
OT12H	Female	6	4	0.58
OT12H	Female	6	5	0.35
PT8M	Male	6	1	0.58
PT8M	Male	6	2	0.37
PT8M	Male	6	3	0.64
PT8M	Male	6	4	0.47
PT8M	Male	6	5	0.6
PT10M	Male	6	1	0.71
PT10M	Male	6	2	0.85
PT10M	Male	6	3	0.61
PT10M	Male	6	4	0.63
PT10M	Male	6	5	0.64
PT4M	Male	6	1	0.71
PT4M	Male	6	2	0.66
PT4M	Male	6	3	0.65
PT4M	Male	6	4	0.46
PT12M	Male	6	1	0.53
PT12M	Male	6	2	0.65
PT12M	Male	6	3	0.62
PT12M	Male	6	4	0.59
PT12M	Male	6	5	0.55
PT3M	Male	6	1	0.49
PT3M	Male	6	2	0.46
PT3M	Male	6	3	0.42
PT3M	Male	6	4	0.47
PT3M	Male	6	5	0.4
PT1M	Male	6	1	0.45
PT1M	Male	6	2	0.53
PT1M	Male	6	3	0.46
PT1M	Male	6	4	0.41
OT3M	Male	6	1	0.58
OT3M	Male	6	2	0.44
OT3M	Male	6	3	0.39
OT3M	Male	6	4	0.33
OT3M	Male	6	5	0.49
OT14M	Male	6	1	0.55
OT14M	Male	6	2	0.43
OT14M	Male	6	3	0.75
OT14M	Male	6	4	0.36
OT14M	Male	6	5	0.58
OT13M	Male	6	1	0.51
OT13M	Male	6	2	0.34
OT13M	Male	6	3	0.64
OT13M	Male	6	4	0.4
OT13M	Male	6	5	0.45
OT9M	Male	6	1	0.66
OT9M	Male	6	2	0.68
OT9M	Male	6	3	0.55
OT9M	Male	6	4	0.51
OT9M	Male	6	5	0.58
OT5M	Male	6	1	0.58
OT5M	Male	6	2	0.47
OT5M	Male	6	3	0.35
OT5M	Male	6	4	0.51
OT4M	Male	6	1	0.68
OT4M	Male	6	2	0.77
OT4M	Male	6	3	0.33
OT4M	Male	6	4	0.4
OT4M	Male	6	5	0.75
OT12M	Male	6	1	0.43
OT12M	Male	6	2	0.45
OT12M	Male	6	3	0.56
OT12M	Male	6	4	0.35
OT12M	Male	6	5	0.54

## Sheet: Raw database diversity
date	1	1	1	1	1	1	1	1	1	1	1	1	1	1	1	1	1	1	1	1	1	1	1	1	1	1	2	2	2	2	2	2	2	2	2	2	2	2	2	2	2	2	2	2	2	2	2	2	2
sample identifier	PT8M1	PT7H1	PT4H1	PT4M1	PT1H1	PT1M1	PT3H1	PT3M1	PT10M1	PT8H1	PT10H1	PT12M1	OT4M1	OT10H1	OT5M1	OT15H1	OT12H1	OT12M1	OT8H1	OT9M1	OT13M1	OT9H1	OT14M1	OT14H1	OT3M1	OT6H1	PT8M2	PT7H2	PT4H2	PT4M2	PT1H2	PT1M2	PT3H2	PT3M2	PT10M2	PT8H2	PT10H2	PT12M2	OT4M2	OT10H2	OT5M2	OT15H2	OT12H2	OT12M2	OT8H2	OT9M2	OT13M2	OT9H2	OT14M2
A1	0	1	1	3	2	4	0	0	1	0	5	0	1	1	1	2	0	7	0	3	1	0	1	0	1	2	0	2	3	4	2	1	0	1	1	1	5	1	0	3	0	0	0	2	3	1	0	0	0
A2	0	0	0	0	0	0	0	0	0	0	1	0	1	0	0	0	0	0	1	0	0	0	0	0	0	0	0	0	0	0	0	0	0	0	0	0	0	0	0	0	0	0	0	0	0	0	0	0	0
A4	0	0	0	0	0	0	0	0	0	0	0	0	0	0	0	0	0	0	0	0	0	0	0	0	0	0	0	0	0	0	0	0	0	0	0	0	0	0	0	0	0	0	0	0	0	0	0	0	0
A5	0	0	0	0	0	0	0	0	0	0	0	0	0	0	0	0	0	0	0	0	0	0	0	0	0	0	0	0	0	0	0	0	0	0	0	0	0	0	0	0	0	0	0	0	0	0	0	0	0
Acari1	0	0	0	0	0	0	0	0	0	0	0	0	0	0	0	0	0	0	0	0	0	0	0	0	0	0	0	0	0	0	0	0	0	0	0	0	0	0	0	0	0	0	1	0	0	0	0	0	0
Añ10	0	0	0	0	0	0	0	0	0	0	0	0	1	0	0	0	0	0	0	0	0	0	0	0	0	0	0	0	0	0	0	0	0	1	0	0	0	0	0	0	0	0	0	0	0	0	0	0	0
Añ11	0	0	0	0	0	0	0	0	0	0	0	0	1	0	0	0	0	0	0	0	0	0	0	0	0	0	0	0	0	0	0	0	0	0	0	0	0	0	0	0	0	0	0	0	0	0	0	0	0
Añ12	0	0	0	0	0	0	0	0	0	0	0	0	0	0	0	0	0	0	0	0	0	0	0	0	0	0	0	0	0	0	0	0	0	0	1	0	1	0	0	0	0	0	0	0	0	0	0	1	0
Añ14	0	0	0	0	0	0	0	0	0	0	0	0	0	0	0	0	0	0	0	0	0	0	0	0	0	0	0	0	0	0	0	0	1	1	0	0	0	0	0	0	0	0	0	0	0	0	0	0	0
Añ15	0	0	0	0	0	0	0	0	0	0	0	0	0	0	0	0	0	0	0	0	0	0	0	0	0	0	0	0	0	0	0	0	0	0	0	0	0	0	0	0	0	0	0	0	0	0	0	0	1
Añ2	0	0	1	0	0	0	1	1	1	0	0	1	0	0	0	0	0	1	0	0	0	0	0	0	0	0	0	0	0	1	0	0	1	0	1	1	1	1	0	0	0	0	0	0	0	0	0	0	0
Añ3	0	1	0	0	1	2	0	0	1	0	0	0	1	0	1	0	0	2	1	1	1	1	0	1	0	1	0	0	0	0	1	0	0	0	2	0	0	0	0	0	0	0	0	0	1	0	0	0	0
Añ4	0	0	0	0	0	1	0	0	2	1	0	0	0	0	0	1	0	0	0	0	0	0	0	0	1	0	0	0	0	0	0	2	0	0	0	1	0	2	0	0	0	0	0	0	0	0	0	0	0
Añ7	0	0	0	0	0	0	0	1	0	0	0	0	0	0	0	0	0	0	0	0	0	0	0	0	0	0	0	0	0	0	0	0	0	0	0	0	0	0	0	0	0	0	0	0	0	0	0	0	0
Añ8	0	0	0	0	0	0	0	0	0	0	0	1	0	0	0	0	0	0	0	0	0	0	0	0	0	0	0	0	0	0	0	0	0	0	0	0	0	0	0	0	0	0	0	0	0	0	0	0	0
Añ9	0	0	0	0	0	0	0	0	0	0	0	0	1	0	0	0	0	0	0	0	1	0	1	0	1	0	0	0	0	0	0	0	0	0	0	0	0	0	3	0	1	0	0	0	0	0	0	0	2
B1	0	1	0	0	0	0	0	0	0	0	0	0	0	0	0	0	0	0	0	0	0	0	0	0	0	0	0	0	0	0	0	0	0	0	0	0	0	0	1	0	0	0	0	0	0	0	0	0	0
C1	44	26	48	41	6	11	8	44	5	12	49	9	4	14	64	45	20	12	18	17	32	41	15	11	12	40	10	8	14	3	5	3	8	17	3	7	3	9	4	7	14	14	5	4	2	10	8	12	3
C10	0	0	0	0	0	0	0	0	0	0	0	0	0	0	0	0	0	0	0	0	0	0	0	0	0	0	0	0	0	0	0	0	0	1	0	0	0	0	0	0	0	0	0	0	0	0	0	0	0
C11	0	0	0	0	0	0	0	0	0	0	0	0	0	0	0	0	0	0	0	0	0	0	0	0	0	0	0	0	0	0	0	0	0	0	0	0	0	0	0	0	1	4	0	1	1	0	1	2	0
C12	0	0	0	0	0	0	0	0	0	0	0	0	0	0	0	0	0	0	0	0	0	0	0	0	0	0	0	0	0	0	0	0	0	0	0	0	0	0	0	0	0	0	0	0	0	0	0	0	0
C13	0	0	0	0	0	0	0	0	0	0	0	0	0	0	0	0	0	0	0	0	0	0	0	0	0	0	0	0	0	0	0	0	0	0	0	0	0	0	0	0	0	0	0	0	0	0	0	0	0
C2	2	4	4	4	1	0	1	42	2	0	0	0	1	1	4	0	2	2	0	0	15	1	1	0	4	3	0	0	2	0	0	0	0	0	0	0	0	0	0	2	0	1	2	0	1	1	1	0	4
C3	0	0	1	0	0	0	0	0	0	0	0	0	0	0	0	0	0	0	0	0	0	0	0	0	1	0	0	0	0	0	0	0	0	0	0	0	0	0	0	0	0	0	0	0	0	0	0	0	0
C4	0	0	0	0	1	0	0	0	0	0	0	0	0	0	0	0	0	0	0	0	0	0	0	0	0	0	0	0	0	0	0	0	0	0	0	0	0	0	0	0	0	0	0	0	0	0	0	0	0
C5	0	0	0	0	0	0	0	3	0	0	0	0	0	0	0	0	0	0	0	0	0	0	0	0	0	0	0	0	0	0	0	0	0	0	0	0	0	0	0	0	0	0	0	0	0	0	0	0	0
C6	0	0	0	0	0	0	0	0	0	0	1	0	0	0	0	0	0	0	0	0	0	0	0	0	0	0	0	0	0	0	0	1	0	0	0	0	0	0	0	0	0	0	0	0	0	0	0	0	0
C7	0	0	0	0	0	0	0	0	0	0	1	0	0	0	0	0	0	0	0	0	1	0	0	0	0	0	0	0	0	0	0	0	0	0	0	0	0	0	0	0	0	0	0	0	0	0	1	0	0
C8	0	0	0	0	0	0	0	0	0	0	0	0	0	0	0	0	0	0	0	0	0	0	0	0	0	0	0	0	0	1	1	0	0	0	0	0	1	0	0	0	0	0	1	0	0	0	0	0	0
C9	0	0	0	0	0	0	0	0	0	0	0	0	0	0	0	0	0	0	0	0	0	0	0	0	0	0	0	0	0	0	1	0	0	0	0	0	0	0	0	0	0	0	0	0	0	0	0	0	0
Coll1	0	0	0	0	0	0	0	0	0	1	0	0	0	0	0	0	0	0	0	0	0	0	0	0	0	0	0	0	0	0	0	0	0	0	0	0	0	0	0	0	0	0	0	0	0	0	0	0	0
Dip1	0	0	0	0	0	0	1	0	0	0	1	0	0	0	0	0	0	0	0	0	0	0	0	0	0	0	0	0	0	0	0	0	0	0	0	0	0	0	0	0	0	0	0	0	0	0	0	0	0
Dip10	0	0	0	0	0	0	0	0	0	0	0	0	0	0	0	0	0	0	0	0	0	0	0	0	0	0	0	0	0	0	0	0	0	1	1	0	0	1	1	0	0	2	0	0	0	0	0	0	0
Dip11	0	0	0	0	0	0	0	0	0	0	0	0	0	0	0	0	0	0	0	0	0	0	0	0	0	0	0	0	0	0	0	0	0	0	0	0	0	0	0	0	0	0	0	0	0	0	0	0	0
Dip2	0	0	0	0	0	0	0	0	1	0	0	0	0	0	0	0	0	0	0	0	0	0	0	0	0	0	0	0	0	0	0	0	0	0	0	0	0	0	0	0	0	0	0	0	0	0	0	0	0
Dip3	0	0	0	0	0	0	0	0	0	0	1	0	0	0	0	0	0	0	0	0	0	0	0	0	0	0	0	0	0	0	0	0	0	0	0	0	0	0	0	0	0	0	0	0	0	0	0	0	0
Dip4	0	0	0	0	0	0	0	0	0	0	0	0	0	1	0	0	0	0	0	0	0	0	0	0	0	0	0	0	0	0	0	0	0	0	0	0	0	0	0	0	0	0	0	0	0	0	0	0	0
Dip5	0	0	0	0	0	0	0	0	0	0	0	0	0	0	1	0	0	0	0	0	0	0	0	0	0	0	0	0	0	0	0	0	0	0	0	0	0	0	0	0	0	0	0	0	0	0	0	0	0
Dip6	0	0	0	0	0	0	0	0	0	0	0	0	0	0	0	0	1	0	0	0	0	0	0	0	0	0	0	0	0	1	0	0	0	0	0	0	0	0	0	0	0	0	0	0	0	0	1	0	0
Dip7	0	0	0	0	0	0	0	0	0	0	0	0	0	0	0	0	0	1	0	0	0	0	0	0	0	0	0	0	0	0	0	0	0	0	0	0	0	0	0	0	0	0	0	0	0	0	0	0	0
Dip8	0	0	0	0	0	0	0	0	0	0	0	0	0	0	0	0	0	0	0	0	0	0	0	0	0	0	0	0	0	0	0	0	0	0	0	0	1	0	0	0	0	0	0	0	1	0	0	0	0
Dip9	0	0	0	0	0	0	0	0	0	0	0	0	0	0	0	0	0	0	0	0	0	0	0	0	0	0	0	0	0	0	0	0	1	0	0	0	0	0	0	0	0	0	0	0	0	0	0	0	0
Diplop	0	0	0	4	0	0	1	0	0	0	0	0	0	0	0	0	0	0	0	0	0	0	0	0	0	0	0	0	0	0	0	0	0	0	0	0	0	0	0	0	0	0	0	0	0	0	0	0	0
H1	1	0	3	0	0	2	0	0	3	0	0	0	0	0	0	2	0	0	1	0	0	1	0	0	1	0	0	0	0	0	0	0	0	0	0	0	0	0	0	1	0	0	0	0	0	1	0	0	0
H11	0	0	0	0	0	0	0	0	0	0	0	0	0	0	0	0	0	0	0	0	0	0	1	0	1	0	0	0	0	0	0	0	0	0	0	0	0	0	0	0	0	0	0	0	0	0	0	0	0
H13	0	0	0	0	0	0	0	0	0	0	0	0	0	0	0	0	0	0	0	0	0	0	0	0	0	1	0	0	0	0	0	0	0	0	0	0	0	0	0	0	0	0	0	0	0	0	0	0	0
H14	0	0	0	0	0	0	0	0	0	0	0	0	0	0	0	0	0	0	0	0	0	0	0	0	0	0	0	0	0	1	0	0	0	0	0	0	0	0	0	0	0	0	0	0	0	0	0	0	0
H16	0	0	0	0	0	0	0	0	0	0	0	0	0	0	0	0	0	0	0	0	0	0	0	0	0	0	0	0	0	0	0	0	0	0	0	0	0	0	0	0	0	0	0	0	0	0	0	0	0
H17	0	0	0	0	0	0	0	0	0	0	0	0	0	0	0	0	0	0	0	0	0	0	0	0	0	0	0	0	0	0	0	0	0	0	0	0	0	0	0	0	0	0	0	0	0	0	0	0	0
H18	0	0	0	0	0	0	0	0	0	0	0	0	0	0	0	0	0	0	0	0	0	0	0	0	0	0	0	0	0	0	0	0	0	0	0	0	0	0	0	0	0	0	0	0	0	0	0	0	0
H2	2	0	0	0	0	0	0	0	0	0	0	0	0	0	0	0	0	0	0	0	0	0	0	0	0	0	1	0	0	0	0	0	0	0	0	0	0	0	1	0	0	22	0	0	0	0	0	1	0
H3	1	0	0	0	0	0	0	0	0	0	0	1	0	0	0	0	0	0	0	0	0	0	0	0	0	0	0	0	0	0	0	0	0	0	0	0	0	0	0	0	0	0	0	0	0	0	1	0	0
H4	0	0	0	1	0	0	0	0	0	0	0	0	0	0	0	0	0	0	0	0	0	0	0	0	0	0	0	0	0	0	0	0	0	0	0	0	0	0	0	0	0	0	0	0	0	0	0	0	0
H5	0	0	0	0	3	0	0	0	0	0	0	0	0	0	0	0	0	0	0	0	0	0	0	0	0	0	0	0	0	0	0	0	0	0	0	0	0	0	0	0	0	0	0	0	0	0	0	0	0
H6	0	0	0	0	0	1	1	0	0	0	0	0	0	0	0	0	0	0	0	0	2	0	0	0	0	0	0	0	0	0	0	0	0	0	0	0	0	0	0	0	0	0	0	0	0	0	0	0	0
H9	0	0	0	0	0	0	0	0	0	1	0	0	0	0	0	0	0	0	0	0	0	0	0	0	0	0	0	0	0	0	0	0	0	0	0	0	0	0	0	0	0	0	0	0	0	0	0	0	0
Hinm	0	0	0	0	0	0	0	0	0	0	0	0	0	0	0	0	0	0	0	0	0	0	0	0	0	0	0	0	0	0	0	0	0	0	0	0	0	0	0	0	0	0	0	0	0	0	0	0	0
Hor1	0	0	0	1	2	0	0	0	0	0	0	0	0	0	0	0	0	0	0	0	0	0	0	0	0	0	0	1	0	0	0	0	0	0	0	0	0	0	0	0	0	0	0	0	0	0	0	0	0
Hor2	0	0	0	0	0	0	0	0	0	1	0	0	0	0	0	0	0	0	0	0	0	0	0	0	0	0	0	0	0	0	0	0	0	0	0	0	0	0	0	0	0	0	0	0	0	0	0	0	0
Hor3	0	0	0	0	0	0	0	0	0	0	0	1	0	0	0	0	0	0	0	0	0	0	0	0	0	0	0	0	0	0	2	0	0	1	0	0	0	0	0	0	0	0	0	0	0	0	0	0	0
Hy1	1	0	0	0	0	0	0	0	0	0	0	0	0	0	0	0	0	0	0	0	0	0	0	0	0	0	0	0	0	0	0	0	0	0	0	0	0	0	0	0	0	0	0	0	0	0	0	0	0
Hy10	0	0	0	0	0	0	0	0	0	0	0	0	0	0	0	0	0	0	0	0	0	0	0	0	0	0	0	0	0	0	0	0	0	0	0	0	0	0	0	0	0	0	1	0	0	0	0	0	0
Hy11	0	0	0	0	0	0	0	0	0	0	0	0	0	0	0	0	0	0	0	0	0	0	0	0	0	0	0	0	0	0	0	0	1	0	0	0	0	0	0	0	0	0	1	0	0	0	0	0	0
Hy12	0	0	0	0	0	0	0	0	0	0	0	0	0	0	0	0	0	0	0	0	0	0	0	0	0	0	0	0	0	0	0	0	0	0	0	0	0	0	0	0	0	0	0	0	0	0	0	0	0
Hy2	1	0	0	0	0	0	0	0	0	0	0	0	0	0	0	0	0	0	0	0	0	0	0	0	0	0	0	0	0	0	0	0	0	0	0	0	0	0	0	0	0	0	0	0	0	0	0	0	0
Hy3	0	0	0	1	0	0	0	0	0	0	0	0	0	0	0	0	0	0	0	0	0	0	0	0	0	0	0	0	0	0	0	0	0	0	0	0	0	0	0	0	0	0	0	0	0	0	0	0	0
Hy4	0	0	0	0	0	0	0	0	0	0	1	0	0	0	0	0	0	0	0	0	0	0	0	0	0	0	0	0	0	1	0	0	0	0	0	0	0	0	0	0	0	0	0	0	0	0	0	0	0
Hy5	0	0	0	0	0	0	0	0	0	0	0	0	0	1	0	0	0	0	0	0	0	0	0	0	0	0	0	0	0	0	0	0	0	0	0	0	0	0	0	0	0	0	0	0	0	0	0	0	0
Hy6	0	0	0	0	0	0	0	0	0	0	0	0	0	0	0	0	1	0	0	0	0	0	0	0	0	0	0	0	0	0	0	0	0	0	0	0	0	0	0	0	0	0	0	2	0	1	0	0	0
Hy7	0	0	0	0	0	0	0	0	0	0	0	0	0	0	0	0	0	0	0	0	0	0	0	0	0	0	0	0	0	0	0	0	0	0	0	0	1	0	0	0	0	0	0	0	0	0	0	0	0
Hy8	0	0	0	0	0	0	0	0	0	0	0	0	0	0	0	0	0	0	0	0	0	0	0	0	0	0	0	0	0	0	0	0	1	0	0	0	0	0	0	1	0	0	0	0	0	1	0	0	0
Hy9	0	0	0	0	0	0	0	0	0	0	0	0	0	0	0	0	0	0	0	0	0	0	0	0	0	0	1	0	0	0	0	0	0	0	0	0	0	0	0	0	0	0	0	0	0	0	0	0	0
L1	0	0	0	0	0	0	0	0	0	0	0	0	0	0	0	0	0	0	0	0	0	0	0	0	0	0	0	0	0	0	0	0	0	0	0	0	0	0	0	0	0	0	0	0	0	0	0	0	0
Neurop1	0	0	0	0	0	0	0	1	0	0	0	0	0	0	0	1	0	0	0	0	0	0	0	0	0	0	0	0	0	0	0	0	0	0	0	0	0	0	0	0	0	0	0	0	0	0	0	0	0
O1	0	0	0	1	0	0	0	0	0	0	0	0	0	0	0	0	0	0	0	0	1	0	0	0	0	0	0	0	0	0	0	0	0	0	0	1	0	0	0	0	0	0	0	0	0	0	0	0	0
O2	0	0	0	0	0	0	0	0	0	0	0	0	0	0	0	0	0	0	0	0	0	0	0	0	0	0	0	0	0	0	0	0	0	0	0	0	0	1	0	0	0	0	0	0	0	0	0	0	0
O3	0	0	0	0	0	0	0	0	0	0	0	0	0	0	0	0	0	0	0	0	0	0	0	0	0	0	0	0	0	0	0	0	0	0	0	0	0	0	0	0	0	0	0	0	0	0	0	0	0
O4	0	0	0	0	0	0	0	0	0	0	0	0	0	0	0	0	0	0	0	0	0	0	0	0	0	0	0	0	0	0	0	0	0	0	0	0	0	0	0	0	0	0	0	0	0	0	0	0	0
Ort1	0	0	0	0	0	0	0	0	0	0	0	0	0	0	0	0	0	0	0	0	0	0	0	0	0	0	0	0	0	0	0	0	0	0	0	0	0	0	2	12	0	0	0	0	0	0	0	0	0
Ort3	0	0	0	0	0	0	0	0	0	0	0	0	0	0	0	0	0	0	0	0	0	0	0	0	0	0	0	0	0	0	0	0	0	0	0	0	0	0	0	0	0	0	0	0	0	0	0	0	0
Psco1	0	0	0	0	0	0	0	0	1	0	0	0	0	0	0	1	0	0	0	0	0	0	0	0	0	0	0	0	0	0	0	0	0	0	0	0	0	0	0	0	0	0	0	0	0	0	0	0	0
Psco2	0	0	0	0	0	0	0	0	0	0	0	0	0	0	0	0	0	0	0	0	0	0	0	0	0	0	0	0	0	0	1	0	0	0	0	0	0	0	0	0	0	0	0	0	0	0	0	0	0
Psco3	0	0	0	0	0	0	0	0	0	0	0	0	0	0	0	0	0	0	0	0	0	0	0	0	0	0	0	0	0	0	0	0	0	0	0	0	0	0	0	0	0	0	0	0	0	0	0	0	0
Psco4	0	0	0	0	0	0	0	0	0	0	0	0	0	0	0	0	0	0	0	0	0	0	0	0	0	0	0	0	0	0	0	0	0	0	0	0	0	0	0	0	0	0	0	0	0	0	0	0	0
Sphenarium purpurascens	0	0	0	0	0	0	0	0	0	0	0	0	0	0	0	0	0	0	0	0	0	0	0	0	0	0	0	0	0	0	0	0	0	0	0	0	0	0	0	0	0	0	0	0	0	0	0	0	0
TRIP	0	0	1	4	0	0	1	4	3	5	3	0	1	0	0	0	0	1	0	2	1	0	0	0	2	1	0	0	0	0	0	0	0	0	0	0	0	0	0	1	0	1	0	0	1	0	0	0	0
T1	0	0	0	0	0	0	0	0	0	0	0	0	0	0	0	0	0	0	0	0	0	0	0	0	0	0	0	0	0	0	0	0	0	0	0	0	0	0	0	0	0	0	0	0	0	0	0	0	0
	PT8M1	PT7H1	PT4H1	PT4M1	PT1H1	PT1M1	PT3H1	PT3M1	PT10M1	PT8H1	PT10H1	PT12M1	OT4M1	OT10H1	OT5M1	OT15H1	OT12H1	OT12M1	OT8H1	OT9M1	OT13M1	OT9H1	OT14M1	OT14H1	OT3M1	OT6H1	PT8M2	PT7H2	PT4H2	PT4M2	PT1H2	PT1M2	PT3H2	PT3M2	PT10M2	PT8H2	PT10H2	PT12M2	OT4M2	OT10H2	OT5M2	OT15H2	OT12H2	OT12M2	OT8H2	OT9M2	OT13M2	OT9H2	OT14M2
A1	0	1	1	3	2	4	0	0	1	0	5	0	1	1	1	2	0	7	0	3	1	0	1	0	1	2	0	2	3	4	2	1	0	1	1	1	5	1	0	3	0	0	0	2	3	1	0	0	0
A2	0	0	0	0	0	0	0	0	0	0	1	0	1	0	0	0	0	0	1	0	0	0	0	0	0	0	0	0	0	0	0	0	0	0	0	0	0	0	0	0	0	0	0	0	0	0	0	0	0
Añ14	0	0	0	0	0	0	0	0	0	0	0	0	0	0	0	0	0	0	0	0	0	0	0	0	0	0	0	0	0	0	0	0	1	1	0	0	0	0	0	0	0	0	0	0	0	0	0	0	0
Añ2	0	0	1	0	0	0	1	1	1	0	0	1	0	0	0	0	0	1	0	0	0	0	0	0	0	0	0	0	0	1	0	0	1	0	1	1	1	1	0	0	0	0	0	0	0	0	0	0	0
Añ3	0	1	0	0	1	2	0	0	1	0	0	0	1	0	1	0	0	2	1	1	1	1	0	1	0	1	0	0	0	0	1	0	0	0	2	0	0	0	0	0	0	0	0	0	1	0	0	0	0
Añ4	0	0	0	0	0	1	0	0	2	1	0	0	0	0	0	1	0	0	0	0	0	0	0	0	1	0	0	0	0	0	0	2	0	0	0	1	0	2	0	0	0	0	0	0	0	0	0	0	0
Añ9	0	0	0	0	0	0	0	0	0	0	0	0	1	0	0	0	0	0	0	0	1	0	1	0	1	0	0	0	0	0	0	0	0	0	0	0	0	0	3	0	1	0	0	0	0	0	0	0	2
C1	44	26	48	41	6	11	8	44	5	12	49	9	4	14	64	45	20	12	18	17	32	41	15	11	12	40	10	8	14	3	5	3	8	17	3	7	3	9	4	7	14	14	5	4	2	10	8	12	3
C11	0	0	0	0	0	0	0	0	0	0	0	0	0	0	0	0	0	0	0	0	0	0	0	0	0	0	0	0	0	0	0	0	0	0	0	0	0	0	0	0	1	4	0	1	1	0	1	2	0
C12	0	0	0	0	0	0	0	0	0	0	0	0	0	0	0	0	0	0	0	0	0	0	0	0	0	0	0	0	0	0	0	0	0	0	0	0	0	0	0	0	0	0	0	0	0	0	0	0	0
C2	2	4	4	4	1	0	1	42	2	0	0	0	1	1	4	0	2	2	0	0	15	1	1	0	4	3	0	0	2	0	0	0	0	0	0	0	0	0	0	2	0	1	2	0	1	1	1	0	4
C3	0	0	1	0	0	0	0	0	0	0	0	0	0	0	0	0	0	0	0	0	0	0	0	0	1	0	0	0	0	0	0	0	0	0	0	0	0	0	0	0	0	0	0	0	0	0	0	0	0
C7	0	0	0	0	0	0	0	0	0	0	1	0	0	0	0	0	0	0	0	0	1	0	0	0	0	0	0	0	0	0	0	0	0	0	0	0	0	0	0	0	0	0	0	0	0	0	1	0	0
C8	0	0	0	0	0	0	0	0	0	0	0	0	0	0	0	0	0	0	0	0	0	0	0	0	0	0	0	0	0	1	1	0	0	0	0	0	1	0	0	0	0	0	1	0	0	0	0	0	0
Dip1	0	0	0	0	0	0	1	0	0	0	1	0	0	0	0	0	0	0	0	0	0	0	0	0	0	0	0	0	0	0	0	0	0	0	0	0	0	0	0	0	0	0	0	0	0	0	0	0	0
Dip10	0	0	0	0	0	0	0	0	0	0	0	0	0	0	0	0	0	0	0	0	0	0	0	0	0	0	0	0	0	0	0	0	0	1	1	0	0	1	1	0	0	2	0	0	0	0	0	0	0
Dip8	0	0	0	0	0	0	0	0	0	0	0	0	0	0	0	0	0	0	0	0	0	0	0	0	0	0	0	0	0	0	0	0	0	0	0	0	1	0	0	0	0	0	0	0	1	0	0	0	0
Diplop	0	0	0	4	0	0	1	0	0	0	0	0	0	0	0	0	0	0	0	0	0	0	0	0	0	0	0	0	0	0	0	0	0	0	0	0	0	0	0	0	0	0	0	0	0	0	0	0	0
H1	1	0	3	0	0	2	0	0	3	0	0	0	0	0	0	2	0	0	1	0	0	1	0	0	1	0	0	0	0	0	0	0	0	0	0	0	0	0	0	1	0	0	0	0	0	1	0	0	0
H11	0	0	0	0	0	0	0	0	0	0	0	0	0	0	0	0	0	0	0	0	0	0	1	0	1	0	0	0	0	0	0	0	0	0	0	0	0	0	0	0	0	0	0	0	0	0	0	0	0
H13	0	0	0	0	0	0	0	0	0	0	0	0	0	0	0	0	0	0	0	0	0	0	0	0	0	1	0	0	0	0	0	0	0	0	0	0	0	0	0	0	0	0	0	0	0	0	0	0	0
H2	2	0	0	0	0	0	0	0	0	0	0	0	0	0	0	0	0	0	0	0	0	0	0	0	0	0	1	0	0	0	0	0	0	0	0	0	0	0	1	0	0	22	0	0	0	0	0	1	0
H3	1	0	0	0	0	0	0	0	0	0	0	1	0	0	0	0	0	0	0	0	0	0	0	0	0	0	0	0	0	0	0	0	0	0	0	0	0	0	0	0	0	0	0	0	0	0	1	0	0
H6	0	0	0	0	0	1	1	0	0	0	0	0	0	0	0	0	0	0	0	0	2	0	0	0	0	0	0	0	0	0	0	0	0	0	0	0	0	0	0	0	0	0	0	0	0	0	0	0	0
Hy10	0	0	0	0	0	0	0	0	0	0	0	0	0	0	0	0	0	0	0	0	0	0	0	0	0	0	0	0	0	0	0	0	0	0	0	0	0	0	0	0	0	0	1	0	0	0	0	0	0
Hy11	0	0	0	0	0	0	0	0	0	0	0	0	0	0	0	0	0	0	0	0	0	0	0	0	0	0	0	0	0	0	0	0	1	0	0	0	0	0	0	0	0	0	1	0	0	0	0	0	0
Hy2	1	0	0	0	0	0	0	0	0	0	0	0	0	0	0	0	0	0	0	0	0	0	0	0	0	0	0	0	0	0	0	0	0	0	0	0	0	0	0	0	0	0	0	0	0	0	0	0	0
Hy5	0	0	0	0	0	0	0	0	0	0	0	0	0	1	0	0	0	0	0	0	0	0	0	0	0	0	0	0	0	0	0	0	0	0	0	0	0	0	0	0	0	0	0	0	0	0	0	0	0
Hy6	0	0	0	0	0	0	0	0	0	0	0	0	0	0	0	0	1	0	0	0	0	0	0	0	0	0	0	0	0	0	0	0	0	0	0	0	0	0	0	0	0	0	0	2	0	1	0	0	0
Hy8	0	0	0	0	0	0	0	0	0	0	0	0	0	0	0	0	0	0	0	0	0	0	0	0	0	0	0	0	0	0	0	0	1	0	0	0	0	0	0	1	0	0	0	0	0	1	0	0	0
O1	0	0	0	1	0	0	0	0	0	0	0	0	0	0	0	0	0	0	0	0	1	0	0	0	0	0	0	0	0	0	0	0	0	0	0	1	0	0	0	0	0	0	0	0	0	0	0	0	0
Ort1	0	0	0	0	0	0	0	0	0	0	0	0	0	0	0	0	0	0	0	0	0	0	0	0	0	0	0	0	0	0	0	0	0	0	0	0	0	0	2	12	0	0	0	0	0	0	0	0	0
Psco1	0	0	0	0	0	0	0	0	1	0	0	0	0	0	0	1	0	0	0	0	0	0	0	0	0	0	0	0	0	0	0	0	0	0	0	0	0	0	0	0	0	0	0	0	0	0	0	0	0
Psco2	0	0	0	0	0	0	0	0	0	0	0	0	0	0	0	0	0	0	0	0	0	0	0	0	0	0	0	0	0	0	1	0	0	0	0	0	0	0	0	0	0	0	0	0	0	0	0	0	0
TRIP	0	0	1	4	0	0	1	4	3	5	3	0	1	0	0	0	0	1	0	2	1	0	0	0	2	1	0	0	0	0	0	0	0	0	0	0	0	0	0	1	0	1	0	0	1	0	0	0	0
[truncated: 108 more columns]

## Sheet: Herb and Carn
tree_key	Date	Pair	Sex	S_herb	N_herb	S_carn	N_carn
PT8M	1	1	masculino	5	50	0	0
PT10M	1	2	masculino	6	15	3	4
PT4M	1	3	masculino	6	54	0	0
PT12M	1	4	masculino	2	10	2	2
PT3M	1	5	masculino	3	90	4	4
PT1M	1	6	masculino	4	18	2	3
OT3M	1	7	masculino	7	22	2	2
OT14M	1	8	masculino	4	18	1	1
OT13M	1	9	masculino	6	52	3	3
OT9M	1	10	masculino	3	22	1	1
OT5M	1	11	masculino	3	69	1	1
OT4M	1	12	masculino	5	8	4	4
OT12M	1	13	masculino	4	22	2	3
PT7H	1	1	femenino	3	31	1	1
PT8H	1	2	femenino	3	18	1	1
PT4H	1	3	femenino	6	58	1	1
PT10H	1	4	femenino	4	58	1	1
PT3H	1	5	femenino	4	11	1	1
PT1H	1	6	femenino	4	12	1	1
OT6H	1	7	femenino	6	48	1	1
OT14H	1	8	femenino	1	11	1	1
OT9H	1	9	femenino	3	43	1	1
OT8H	1	10	femenino	4	21	1	1
OT15H	1	11	femenino	3	49	2	2
OT10H	1	12	femenino	3	16	0	0
OT12H	1	13	femenino	2	22	0	0
PT8M	2	1	masculino	2	11	0	0
PT10M	2	2	masculino	3	5	3	4
PT4M	2	3	masculino	3	8	1	1
PT12M	2	4	masculino	3	11	2	3
PT3M	2	5	masculino	2	18	2	2
PT1M	2	6	masculino	2	4	1	2
OT3M	2	7	masculino	2	20	0	0
OT14M	2	8	masculino	3	9	2	3
OT13M	2	9	masculino	4	11	1	1
OT9M	2	10	masculino	4	13	0	0
OT5M	2	11	masculino	2	15	1	1
OT4M	2	12	masculino	3	7	1	3
OT12M	2	13	masculino	3	7	0	0
PT7H	2	1	femenino	2	10	0	0
PT8H	2	2	femenino	3	9	2	2
PT4H	2	3	femenino	3	19	0	0
PT10H	2	4	femenino	2	8	3	3
PT3H	2	5	femenino	1	8	2	2
PT1H	2	6	femenino	2	7	1	1
OT6H	2	7	femenino	2	11	0	0
OT14H	2	8	femenino	2	8	1	1
OT9H	2	9	femenino	3	15	1	1
OT8H	2	10	femenino	5	8	1	1
OT15H	2	11	femenino	6	50	1	1
OT10H	2	12	femenino	6	26	0	0
OT12H	2	13	femenino	2	7	0	0
PT8M	3	1	masculino	6	28	2	2
PT10M	3	2	masculino	4	7	0	0
PT4M	3	3	masculino	1	1	0	0
PT12M	3	4	masculino	0	0	1	1
PT3M	3	5	masculino	4	24	1	1
PT1M	3	6	masculino	1	3	1	1
OT3M	3	7	masculino	3	29	1	2
OT14M	3	8	masculino	2	4	1	1
OT13M	3	9	masculino	2	6	0	0
OT9M	3	10	masculino	2	3	0	0
OT5M	3	11	masculino	1	1	1	1
OT4M	3	12	masculino	4	8	0	0
OT12M	3	13	masculino	1	1	0	0
PT7H	3	1	femenino	1	3	1	1
PT8H	3	2	femenino	1	1	1	1
PT4H	3	3	femenino	3	3	3	3
PT10H	3	4	femenino	2	2	1	4
PT3H	3	5	femenino	1	4	2	2
PT1H	3	6	femenino	4	5	0	0
OT6H	3	7	femenino	6	8	1	1
OT14H	3	8	femenino	5	6	3	4
OT9H	3	9	femenino	2	3	1	4
OT8H	3	10	femenino	1	3	0	0
OT15H	3	11	femenino	3	8	1	1
OT10H	3	12	femenino	2	4	0	0
OT12H	3	13	femenino	3	6	0	0
PT8M	4	1	masculino	0	0	0	0
PT10M	4	2	masculino	2	3	2	2
PT4M	4	3	masculino	4	5	1	1
PT12M	4	4	masculino	1	1	1	2
PT3M	4	5	masculino	4	15	3	3
PT1M	4	6	masculino	3	3	0	0
OT3M	4	7	masculino	0	0	0	0
OT14M	4	8	masculino	3	9	0	0
OT13M	4	9	masculino	4	7	2	2
OT9M	4	10	masculino	3	4	0	0
OT5M	4	11	masculino	3	9	2	2
OT4M	4	12	masculino	3	9	1	1
OT12M	4	13	masculino	4	5	1	1
PT7H	4	1	femenino	4	5	3	4
PT8H	4	2	femenino	3	17	2	3
PT4H	4	3	femenino	1	2	2	3
PT10H	4	4	femenino	1	1	4	4
PT3H	4	5	femenino	2	3	2	4
PT1H	4	6	femenino	2	2	2	2
OT6H	4	7	femenino	1	2	0	0
OT14H	4	8	femenino	3	4	1	1
OT9H	4	9	femenino	4	6	1	2
OT8H	4	10	femenino	4	10	0	0
OT15H	4	11	femenino	3	7	2	2
OT10H	4	12	femenino	4	11	3	3
OT12H	4	13	femenino	4	15	3	3
PT8M	5	1	masculino	0	0	2	2
PT10M	5	2	masculino	0	0	0	0
PT4M	5	3	masculino	2	3	2	2
PT12M	5	4	masculino	0	0	0	0
PT3M	5	5	masculino	3	5	2	3
PT1M	5	6	masculino	2	2	1	1
OT3M	5	7	masculino	1	1	0	0
OT14M	5	8	masculino	2	2	2	2
OT13M	5	9	masculino	3	5	0	0
OT9M	5	10	masculino	1	4	0	0
OT5M	5	11	masculino	1	1	1	3
OT4M	5	12	masculino	4	8	0	0
OT12M	5	13	masculino	0	0	0	0
PT7H	5	1	femenino	2	4	0	0
PT8H	5	2	femenino	2	3	1	1
PT4H	5	3	femenino	1	1	1	1
PT10H	5	4	femenino	0	0	2	2
PT3H	5	5	femenino	1	2	0	0
PT1H	5	6	femenino	2	2	1	1
OT6H	5	7	femenino	3	5	1	1
OT14H	5	8	femenino	0	0	0	0
OT9H	5	9	femenino	2	2	2	5
OT8H	5	10	femenino	2	7	1	1
OT15H	5	11	femenino	5	8	2	2
OT10H	5	12	femenino	3	3	1	1
OT12H	5	13	femenino	1	2	0	0
PT8M	6	1	masculino	1	1	2	2
PT10M	6	2	masculino	1	1	1	1
PT4M	6	3	masculino	0	0	0	0
PT12M	6	4	masculino	0	0	0	0
PT3M	6	5	masculino	2	3	0	0
PT1M	6	6	masculino	4	9	4	4
OT3M	6	7	masculino	1	1	0	0
OT14M	6	8	masculino	0	0	0	0
OT13M	6	9	masculino	0	0	0	0
OT9M	6	10	masculino	0	0	0	0
OT5M	6	11	masculino	0	0	0	0
OT4M	6	12	masculino	0	0	0	0
OT12M	6	13	masculino	0	0	0	0
PT7H	6	1	femenino	2	3	0	0
PT8H	6	2	femenino	0	0	0	0
PT4H	6	3	femenino	2	2	0	0
PT10H	6	4	femenino	0	0	0	0
PT3H	6	5	femenino	1	2	1	1
PT1H	6	6	femenino	5	8	2	2
OT6H	6	7	femenino	2	2	0	0
OT14H	6	8	femenino	0	0	0	0
OT9H	6	9	femenino	0	0	0	0
OT8H	6	10	femenino	1	1	0	0
OT15H	6	11	femenino	0	0	0	0
OT10H	6	12	femenino	0	0	0	0
OT12H	6	13	femenino	1	1	0	0

## Sheet: DiversAnalys
Morfoespecies	PT7H1	PT4H1	PT1H1	PT3H1	PT8H1	PT10H1	OT10H1	OT15H1	OT12H1	OT8H1	OT9H1	OT14H1	OT6H1	PT7H2	PT4H2	PT1H2	PT3H2	PT8H2	PT10H2	OT10H2	OT15H2	OT12H2	OT8H2	OT9H2	OT14H2	OT6H2	PT7H3	PT4H3	PT1H3	PT3H3	PT8H3	PT10H3	OT10H3	OT15H3	OT12H3	OT8H3	OT9H3	OT14H3	OT6H3	PT7H4	PT4H4	PT1H4	PT3H4	PT8H4	PT10H4	OT10H4	OT15H4	OT12H4	OT8H4
A1	1	1	2	0	0	5	1	2	0	0	0	0	2	2	3	2	0	1	5	3	0	0	3	0	0	0	0	0	0	0	0	0	0	0	0	0	0	1	0	1	0	0	0	5	0	3	0	0	3
A2	0	0	0	0	0	1	0	0	0	1	0	0	0	0	0	0	0	0	0	0	0	0	0	0	0	0	0	0	1	0	0	0	0	0	0	0	0	0	1	1	0	0	0	0	0	2	1	2	2
A4	0	0	0	0	0	0	0	0	0	0	0	0	0	0	0	0	0	0	0	0	0	0	0	0	0	0	0	0	0	0	0	0	0	0	0	0	0	0	0	0	0	0	0	0	0	0	0	0	0
A5	0	0	0	0	0	0	0	0	0	0	0	0	0	0	0	0	0	0	0	0	0	0	0	0	0	0	0	0	0	0	0	0	0	0	0	0	0	0	0	0	0	0	0	0	0	0	0	0	0
Acari1	0	0	0	0	0	0	0	0	0	0	0	0	0	0	0	0	0	0	0	0	0	1	0	0	0	0	0	0	0	0	0	0	0	0	0	0	0	1	0	0	0	0	0	0	0	0	0	0	0
Añ10	0	0	0	0	0	0	0	0	0	0	0	0	0	0	0	0	0	0	0	0	0	0	0	0	0	0	0	0	0	0	0	0	0	0	0	0	0	1	0	0	0	0	0	0	0	0	0	0	0
Añ11	0	0	0	0	0	0	0	0	0	0	0	0	0	0	0	0	0	0	0	0	0	0	0	0	0	0	0	0	0	0	0	0	0	0	0	0	0	0	0	0	0	0	0	0	0	0	0	0	0
Añ12	0	0	0	0	0	0	0	0	0	0	0	0	0	0	0	0	0	0	1	0	0	0	0	1	0	0	0	0	0	0	0	0	0	0	0	0	0	0	0	0	0	0	0	0	0	0	0	0	0
Añ14	0	0	0	0	0	0	0	0	0	0	0	0	0	0	0	0	1	0	0	0	0	0	0	0	0	0	0	1	0	0	0	0	0	0	0	0	0	0	0	1	0	0	0	0	0	1	0	1	0
Añ15	0	0	0	0	0	0	0	0	0	0	0	0	0	0	0	0	0	0	0	0	0	0	0	0	0	0	0	0	0	0	0	0	0	0	0	0	0	0	0	0	0	0	0	0	0	0	0	0	0
Añ2	0	1	0	1	0	0	0	0	0	0	0	0	0	0	0	0	1	1	1	0	0	0	0	0	1	0	1	0	0	0	0	0	0	0	0	0	0	1	0	2	2	0	1	2	1	0	1	0	0
Añ3	1	0	1	0	0	0	0	0	0	1	1	1	1	0	0	1	0	0	0	0	0	0	1	0	0	0	0	1	0	1	1	4	0	0	0	0	0	2	0	0	1	0	3	0	0	0	1	0	0
Añ4	0	0	0	0	1	0	0	1	0	0	0	0	0	0	0	0	0	1	0	0	0	0	0	0	0	0	0	1	0	1	0	0	0	1	0	0	4	0	0	0	0	1	0	0	0	0	0	0	0
Añ7	0	0	0	0	0	0	0	0	0	0	0	0	0	0	0	0	0	0	0	0	0	0	0	0	0	0	0	0	0	0	0	0	0	0	0	0	0	0	0	0	0	0	0	0	0	0	0	0	0
Añ8	0	0	0	0	0	0	0	0	0	0	0	0	0	0	0	0	0	0	0	0	0	0	0	0	0	0	0	0	0	0	0	0	0	0	0	0	0	0	0	0	0	0	0	1	0	0	0	0	0
Añ9	0	0	0	0	0	0	0	0	0	0	0	0	0	0	0	0	0	0	0	0	0	0	0	0	0	0	0	0	0	0	0	0	0	0	0	0	0	0	1	1	0	1	0	0	1	0	0	0	0
B1	1	0	0	0	0	0	0	0	0	0	0	0	0	0	0	0	0	0	0	0	0	0	0	0	0	0	0	0	0	0	0	0	0	0	0	0	0	0	0	0	0	0	0	0	0	0	0	0	0
C1	26	48	6	8	12	49	14	45	20	18	41	11	40	8	14	5	8	7	3	7	14	5	2	12	7	10	0	0	0	0	0	1	0	0	0	0	0	0	0	0	0	0	0	0	0	0	0	0	0
C10	0	0	0	0	0	0	0	0	0	0	0	0	0	0	0	0	0	0	0	0	0	0	0	0	0	0	0	0	0	0	0	0	0	0	0	0	0	0	0	0	0	0	0	0	0	0	0	0	0
C11	0	0	0	0	0	0	0	0	0	0	0	0	0	0	0	0	0	0	0	0	4	0	1	2	0	0	0	0	0	0	0	0	0	1	3	0	0	2	0	0	0	0	0	0	0	0	0	0	0
C12	0	0	0	0	0	0	0	0	0	0	0	0	0	0	0	0	0	0	0	0	0	0	0	0	0	0	0	1	0	0	0	0	3	0	1	0	0	1	2	0	0	0	0	0	0	0	0	0	0
C13	0	0	0	0	0	0	0	0	0	0	0	0	0	0	0	0	0	0	0	0	0	0	0	0	0	0	0	0	0	0	0	0	0	0	0	0	0	0	0	0	0	0	0	0	0	0	0	0	0
C2	4	4	1	1	0	0	1	0	2	0	1	0	3	0	2	0	0	0	0	2	1	2	1	0	0	0	0	0	0	0	0	0	0	0	0	0	0	0	0	0	0	0	0	0	0	0	0	0	0
C3	0	1	0	0	0	0	0	0	0	0	0	0	0	0	0	0	0	0	0	0	0	0	0	0	0	0	0	0	0	0	0	0	0	0	0	0	0	0	0	0	0	0	0	0	0	1	1	1	0
C4	0	0	1	0	0	0	0	0	0	0	0	0	0	0	0	0	0	0	0	0	0	0	0	0	0	0	0	0	0	0	0	0	0	0	0	0	0	0	0	0	0	0	0	0	0	0	0	0	0
C5	0	0	0	0	0	0	0	0	0	0	0	0	0	0	0	0	0	0	0	0	0	0	0	0	0	0	0	0	0	0	0	0	0	0	0	0	0	0	0	0	0	0	0	0	0	0	0	0	0
C6	0	0	0	0	0	1	0	0	0	0	0	0	0	0	0	0	0	0	0	0	0	0	0	0	0	0	0	0	0	0	0	0	0	0	0	0	0	0	0	0	0	0	0	0	0	0	0	0	0
C7	0	0	0	0	0	1	0	0	0	0	0	0	0	0	0	0	0	0	0	0	0	0	0	0	0	0	0	0	0	0	0	0	0	0	0	0	0	0	0	0	0	0	0	0	0	0	0	0	0
C8	0	0	0	0	0	0	0	0	0	0	0	0	0	0	0	1	0	0	1	0	0	1	0	0	0	0	0	1	1	0	0	2	0	1	0	0	5	5	0	0	0	0	0	0	0	0	0	0	0
C9	0	0	0	0	0	0	0	0	0	0	0	0	0	0	0	1	0	0	0	0	0	0	0	0	0	0	0	0	0	0	0	0	0	0	0	0	0	0	0	0	0	0	0	0	0	0	0	0	0
Coll1	0	0	0	0	1	0	0	0	0	0	0	0	0	0	0	0	0	0	0	0	0	0	0	0	0	0	0	0	0	0	0	0	0	0	0	0	0	0	0	0	0	0	0	0	0	0	0	0	0
Dip1	0	0	0	1	0	1	0	0	0	0	0	0	0	0	0	0	0	0	0	0	0	0	0	0	0	0	0	0	1	0	1	0	0	0	0	0	0	0	0	0	0	0	0	0	0	0	0	0	0
Dip10	0	0	0	0	0	0	0	0	0	0	0	0	0	0	0	0	0	0	0	0	2	0	0	0	0	0	0	0	0	0	0	0	0	0	0	0	0	0	0	0	0	0	0	0	0	0	0	0	0
Dip11	0	0	0	0	0	0	0	0	0	0	0	0	0	0	0	0	0	0	0	0	0	0	0	0	0	0	0	0	0	0	0	0	0	0	0	0	0	0	0	0	0	0	0	0	0	0	0	0	0
Dip2	0	0	0	0	0	0	0	0	0	0	0	0	0	0	0	0	0	0	0	0	0	0	0	0	0	0	0	0	0	0	0	0	0	0	0	0	0	0	0	0	1	0	0	0	0	0	0	0	0
Dip3	0	0	0	0	0	1	0	0	0	0	0	0	0	0	0	0	0	0	0	0	0	0	0	0	0	0	0	0	1	0	0	0	0	0	0	0	0	0	0	0	0	0	0	0	0	0	0	0	0
Dip4	0	0	0	0	0	0	1	0	0	0	0	0	0	0	0	0	0	0	0	0	0	0	0	0	0	0	0	0	0	0	0	0	0	0	0	0	0	0	0	0	0	0	0	0	0	0	0	0	0
Dip5	0	0	0	0	0	0	0	0	0	0	0	0	0	0	0	0	0	0	0	0	0	0	0	0	0	0	0	0	0	0	0	0	0	0	0	0	0	0	0	0	0	0	0	0	0	0	0	0	0
Dip6	0	0	0	0	0	0	0	0	1	0	0	0	0	0	0	0	0	0	0	0	0	0	0	0	0	0	0	0	0	0	0	0	0	0	0	0	0	0	0	0	0	0	0	0	0	0	0	0	0
Dip7	0	0	0	0	0	0	0	0	0	0	0	0	0	0	0	0	0	0	0	0	0	0	0	0	0	0	0	0	0	0	0	0	0	0	0	0	0	0	0	0	0	0	0	0	0	0	0	0	0
Dip8	0	0	0	0	0	0	0	0	0	0	0	0	0	0	0	0	0	0	1	0	0	0	1	0	0	0	0	0	2	0	0	0	0	0	0	0	0	0	0	0	0	0	0	0	0	0	0	0	0
Dip9	0	0	0	0	0	0	0	0	0	0	0	0	0	0	0	0	1	0	0	0	0	0	0	0	0	0	0	0	0	0	0	0	0	0	0	0	0	0	0	0	0	0	0	0	0	0	0	0	0
Diplop	0	0	0	1	0	0	0	0	0	0	0	0	0	0	0	0	0	0	0	0	0	0	0	0	0	0	0	1	0	0	0	0	0	0	0	0	0	0	0	0	0	0	0	0	0	0	0	0	0
H1	0	3	0	0	0	0	0	2	0	1	1	0	0	0	0	0	0	0	0	1	0	0	0	0	0	0	0	0	0	0	0	0	0	0	0	0	0	0	0	0	0	0	0	0	0	0	0	0	0
H11	0	0	0	0	0	0	0	0	0	0	0	0	0	0	0	0	0	0	0	0	0	0	0	0	0	0	0	0	0	0	1	0	0	0	0	0	0	1	0	0	0	0	0	0	0	0	0	0	0
H13	0	0	0	0	0	0	0	0	0	0	0	0	1	0	0	0	0	0	0	0	0	0	0	0	0	0	0	0	0	0	0	0	0	0	0	0	0	0	0	0	0	0	0	0	0	0	0	0	0
H14	0	0	0	0	0	0	0	0	0	0	0	0	0	0	0	0	0	0	0	0	0	0	0	0	0	0	0	0	0	0	0	0	0	0	0	0	0	0	0	0	0	0	0	0	0	0	0	0	0
H16	0	0	0	0	0	0	0	0	0	0	0	0	0	0	0	0	0	0	0	0	0	0	0	0	0	0	0	0	0	0	0	0	0	0	0	0	0	0	1	0	0	0	0	0	0	0	0	0	0
H17	0	0	0	0	0	0	0	0	0	0	0	0	0	0	0	0	0	0	0	0	0	0	0	0	0	0	0	0	0	0	0	0	0	0	0	0	0	0	0	0	0	0	0	0	0	0	0	0	0
H18	0	0	0	0	0	0	0	0	0	0	0	0	0	0	0	0	0	0	0	0	0	0	0	0	0	0	0	0	0	0	0	0	0	0	0	0	0	0	0	1	0	0	0	0	0	0	0	0	0
H2	0	0	0	0	0	0	0	0	0	0	0	0	0	0	0	0	0	0	0	0	22	0	0	1	1	1	0	0	0	0	0	0	0	0	0	0	0	0	0	0	0	0	0	0	0	0	0	0	0
H3	0	0	0	0	0	0	0	0	0	0	0	0	0	0	0	0	0	0	0	0	0	0	0	0	0	0	0	0	0	0	0	0	0	0	0	0	0	0	0	0	0	0	0	0	0	0	0	0	0
H4	0	0	0	0	0	0	0	0	0	0	0	0	0	0	0	0	0	0	0	0	0	0	0	0	0	0	0	0	0	0	0	0	0	0	0	0	0	0	0	0	0	0	0	0	0	0	0	0	0
H5	0	0	3	0	0	0	0	0	0	0	0	0	0	0	0	0	0	0	0	0	0	0	0	0	0	0	0	0	0	0	0	0	0	0	0	0	0	0	0	0	0	0	0	0	0	0	0	0	0
H6	0	0	0	1	0	0	0	0	0	0	0	0	0	0	0	0	0	0	0	0	0	0	0	0	0	0	0	0	0	0	0	0	0	0	0	0	0	0	0	0	0	0	0	0	0	0	0	0	0
H9	0	0	0	0	1	0	0	0	0	0	0	0	0	0	0	0	0	0	0	0	0	0	0	0	0	0	0	0	0	0	0	0	0	0	0	0	0	0	0	0	0	0	0	0	0	0	0	0	0
Hinm	0	0	0	0	0	0	0	0	0	0	0	0	0	0	0	0	0	0	0	0	0	0	0	0	0	0	0	0	0	0	0	0	0	0	0	0	0	0	0	0	0	1	0	0	0	0	0	0	0
Hor1	0	0	2	0	0	0	0	0	0	0	0	0	0	1	0	0	0	0	0	0	0	0	0	0	0	0	0	0	0	0	0	0	0	0	0	0	0	0	0	0	0	0	0	0	0	0	0	0	0
Hor2	0	0	0	0	1	0	0	0	0	0	0	0	0	0	0	0	0	0	0	0	0	0	0	0	0	0	0	0	0	0	0	0	0	0	0	0	0	0	0	0	0	0	0	0	0	0	0	0	0
Hor3	0	0	0	0	0	0	0	0	0	0	0	0	0	0	0	2	0	0	0	0	0	0	0	0	0	0	0	0	0	0	0	0	0	0	0	0	0	0	0	0	0	0	0	0	0	0	0	0	0
Hy1	0	0	0	0	0	0	0	0	0	0	0	0	0	0	0	0	0	0	0	0	0	0	0	0	0	0	0	0	0	0	0	0	0	0	0	0	0	1	0	0	1	0	0	0	0	0	0	0	0
Hy10	0	0	0	0	0	0	0	0	0	0	0	0	0	0	0	0	0	0	0	0	0	1	0	0	1	0	2	0	0	0	0	1	0	0	0	0	0	0	0	0	0	0	0	0	0	0	0	0	0
Hy11	0	0	0	0	0	0	0	0	0	0	0	0	0	0	0	0	1	0	0	0	0	1	0	0	0	0	0	0	1	0	0	0	0	0	0	0	0	1	0	0	0	0	0	0	0	0	1	0	0
Hy12	0	0	0	0	0	0	0	0	0	0	0	0	0	0	0	0	0	0	0	0	0	0	0	0	0	0	0	0	0	0	0	0	0	0	0	0	0	0	0	0	0	0	0	0	0	0	0	0	0
Hy2	0	0	0	0	0	0	0	0	0	0	0	0	0	0	0	0	0	0	0	0	0	0	0	0	0	0	0	0	0	0	0	0	0	0	0	0	0	0	0	0	0	0	0	0	0	0	0	0	0
Hy3	0	0	0	0	0	0	0	0	0	0	0	0	0	0	0	0	0	0	0	0	0	0	0	0	0	0	0	0	0	0	0	0	0	0	0	0	0	0	0	0	0	0	0	0	0	0	0	0	0
Hy4	0	0	0	0	0	1	0	0	0	0	0	0	0	0	0	0	0	0	0	0	0	0	0	0	0	0	0	0	0	0	0	0	0	0	0	0	0	0	0	0	0	0	0	0	0	0	0	0	0
Hy5	0	0	0	0	0	0	1	0	0	0	0	0	0	0	0	0	0	0	0	0	0	0	0	0	0	0	0	0	0	0	0	0	0	0	0	0	0	0	0	0	0	0	0	0	0	0	0	0	0
Hy6	0	0	0	0	0	0	0	0	1	0	0	0	0	0	0	0	0	0	0	0	0	0	0	0	0	0	0	0	0	0	0	0	0	0	0	0	0	0	0	0	0	0	0	0	0	0	0	0	0
Hy7	0	0	0	0	0	0	0	0	0	0	0	0	0	0	0	0	0	0	1	0	0	0	0	0	0	0	0	0	1	0	0	0	0	0	0	0	0	0	0	0	0	0	0	0	0	0	0	0	0
Hy8	0	0	0	0	0	0	0	0	0	0	0	0	0	0	0	0	1	0	0	1	0	0	0	0	0	0	0	0	0	0	0	1	0	0	0	0	0	0	0	0	0	0	0	0	0	1	0	1	0
Hy9	0	0	0	0	0	0	0	0	0	0	0	0	0	0	0	0	0	0	0	0	0	0	0	0	0	1	0	0	0	0	0	0	0	0	0	0	0	0	0	0	0	0	0	0	0	0	0	0	0
L1	0	0	0	0	0	0	0	0	0	0	0	0	0	0	0	0	0	0	0	0	0	0	0	0	0	0	0	0	0	0	0	0	0	0	0	0	0	0	0	0	0	0	0	0	0	0	0	0	0
Neurop1	0	0	0	0	0	0	0	1	0	0	0	0	0	0	0	0	0	0	0	0	0	0	0	0	0	0	0	0	0	0	0	0	0	0	0	0	0	0	0	0	0	0	0	0	1	0	0	0	0
O1	0	0	0	0	0	0	0	0	0	0	0	0	0	0	0	0	0	1	0	0	0	0	0	0	0	0	0	1	2	0	0	0	0	0	0	0	0	0	2	0	0	0	0	0	0	0	0	0	0
O2	0	0	0	0	0	0	0	0	0	0	0	0	0	0	0	0	0	0	0	0	0	0	0	0	0	0	0	0	0	0	0	0	0	0	0	0	0	0	0	0	0	0	0	0	0	0	0	0	0
O3	0	0	0	0	0	0	0	0	0	0	0	0	0	0	0	0	0	0	0	0	0	0	0	0	0	0	0	0	0	0	0	0	0	0	0	0	0	0	0	0	0	0	0	0	0	0	0	0	0
O4	0	0	0	0	0	0	0	0	0	0	0	0	0	0	0	0	0	0	0	0	0	0	0	0	0	0	0	0	0	0	0	0	0	0	0	0	0	0	0	0	0	0	0	0	0	0	0	0	0
Ort1	0	0	0	0	0	0	0	0	0	0	0	0	0	0	0	0	0	0	0	12	0	0	0	0	0	0	0	0	0	0	0	0	0	0	0	0	0	0	0	0	0	0	0	0	0	0	0	0	0
Ort3	0	0	0	0	0	0	0	0	0	0	0	0	0	0	0	0	0	0	0	0	0	0	0	0	0	0	0	0	0	0	0	0	0	0	0	0	0	0	0	0	0	0	0	0	0	0	0	0	0
Psco1	0	0	0	0	0	0	0	1	0	0	0	0	0	0	0	0	0	0	0	0	0	0	0	0	1	0	0	0	0	0	0	0	0	0	0	0	0	0	0	0	0	0	0	0	1	0	0	0	0
Psco2	0	0	0	0	0	0	0	0	0	0	0	0	0	0	0	1	0	0	0	0	0	0	0	0	0	0	0	0	0	0	0	0	0	0	0	0	0	0	0	0	0	0	0	0	0	0	0	0	0
Psco3	0	0	0	0	0	0	0	0	0	0	0	0	0	0	0	0	0	0	0	0	0	0	0	0	0	0	0	0	0	0	0	0	0	0	0	0	0	0	0	0	0	0	0	0	0	0	0	0	0
Psco4	0	0	0	0	0	0	0	0	0	0	0	0	0	0	0	0	0	0	0	0	0	0	0	0	0	0	0	0	0	0	0	0	0	0	0	0	0	0	0	0	0	0	0	0	0	0	0	0	0
Sphenarium purpurasces	0	0	0	0	0	0	0	0	0	0	0	0	0	0	0	0	0	0	0	0	0	0	0	0	0	0	0	0	0	0	0	0	0	0	0	0	0	1	1	0	0	0	0	0	0	0	0	0	0
TRIP	0	1	0	1	5	3	0	0	0	0	0	0	1	0	0	0	0	0	0	1	1	0	1	0	0	0	0	0	1	0	0	0	1	2	0	3	1	0	0	0	0	0	1	6	0	0	5	7	2
T1	0	0	0	0	0	0	0	0	0	0	0	0	0	0	0	0	0	0	0	0	0	0	0	0	0	0	0	0	0	0	0	0	0	0	0	0	0	0	0	0	0	0	0	0	0	0	0	0	0
Morfoespecies	PT8M1	PT4M1	PT1M1	PT3M1	PT10M1	PT12M1	OT4M1	OT5M1	OT12M1	OT9M1	OT13M1	OT14M1	OT3M1	PT8M2	PT4M2	PT1M2	PT3M2	PT10M2	PT12M2	OT4M2	OT5M2	OT12M2	OT9M2	OT13M2	OT14M2	OT3M2	PT8M3	PT4M3	PT1M3	PT3M3	PT10M3	PT12M3	OT4M3	OT5M3	OT12M3	OT9M3	OT13M3	OT14M3	OT3M3	PT8M4	PT4M4	PT1M4	PT3M4	PT10M4	PT12M4	OT4M4	OT5M4	OT12M4	OT9M4
A1	0	3	4	0	1	0	1	1	7	3	1	1	1	0	4	1	1	1	1	0	0	2	1	0	0	1	0	0	3	4	0	0	0	1	0	0	0	0	0	0	0	0	4	0	0	4	7	1	0
A2	0	0	0	0	0	0	1	0	0	0	0	0	0	0	0	0	0	0	0	0	0	0	0	0	0	0	1	0	0	2	0	0	1	0	0	0	0	0	0	0	0	0	0	0	0	0	0	1	0
A4	0	0	0	0	0	0	0	0	0	0	0	0	0	0	0	0	0	0	0	0	0	0	0	0	0	0	0	0	0	0	0	0	0	0	0	0	0	0	0	0	0	0	0	0	0	0	0	0	0
A5	0	0	0	0	0	0	0	0	0	0	0	0	0	0	0	0	0	0	0	0	0	0	0	0	0	0	0	0	0	0	0	0	0	0	0	0	0	0	0	0	0	0	0	0	0	0	0	0	0
Acari1	0	0	0	0	0	0	0	0	0	0	0	0	0	0	0	0	0	0	0	0	0	0	0	0	0	0	0	0	0	0	0	0	0	0	0	0	1	0	0	0	0	0	0	0	0	0	0	0	0
Añ10	0	0	0	0	0	0	1	0	0	0	0	0	0	0	0	0	1	0	0	0	0	0	0	0	0	0	0	0	0	0	0	0	0	0	0	0	0	0	0	0	0	0	0	0	0	0	0	0	0
Añ11	0	0	0	0	0	0	1	0	0	0	0	0	0	0	0	0	0	0	0	0	0	0	0	0	0	0	0	0	0	0	0	0	0	0	0	0	0	0	0	0	0	0	0	1	0	0	0	0	0
Añ12	0	0	0	0	0	0	0	0	0	0	0	0	0	0	0	0	0	1	0	0	0	0	0	0	0	0	0	0	0	0	0	0	0	0	0	0	0	0	0	0	0	0	0	0	0	0	0	0	0
Añ14	0	0	0	0	0	0	0	0	0	0	0	0	0	0	0	0	1	0	0	0	0	0	0	0	0	0	0	0	0	0	0	0	0	0	0	0	0	0	0	0	0	0	1	0	0	0	0	0	0
Añ15	0	0	0	0	0	0	0	0	0	0	0	0	0	0	0	0	0	0	0	0	0	0	0	0	1	0	0	0	0	0	0	0	0	0	0	0	0	0	0	0	0	0	0	0	0	0	0	0	0
Añ2	0	0	0	1	1	1	0	0	1	0	0	0	0	0	1	0	0	1	1	0	0	0	0	0	0	0	1	0	0	1	0	0	0	0	0	0	0	0	2	0	0	0	1	1	2	1	1	0	0
Añ3	0	0	2	0	1	0	1	1	2	1	1	0	0	0	0	0	0	2	0	0	0	0	0	0	0	0	0	0	0	0	0	1	0	0	0	0	0	0	0	0	0	0	0	0	0	0	0	1	0
Añ4	0	0	1	0	2	0	0	0	0	0	0	0	1	0	0	2	0	0	2	0	0	0	0	0	0	0	0	0	0	0	0	0	0	0	0	0	0	0	0	0	0	0	0	0	0	0	0	0	0
Añ7	0	0	0	1	0	0	0	0	0	0	0	0	0	0	0	0	0	0	0	0	0	0	0	0	0	0	0	0	0	0	0	0	0	0	0	0	0	0	0	0	0	0	0	0	0	0	0	0	0
Añ8	0	0	0	0	0	1	0	0	0	0	0	0	0	0	0	0	0	0	0	0	0	0	0	0	0	0	0	0	0	0	0	0	0	0	0	0	0	0	0	0	0	0	0	0	0	0	0	0	0
Añ9	0	0	0	0	0	0	1	0	0	0	1	1	1	0	0	0	0	0	0	3	1	0	0	0	2	0	1	0	0	0	0	0	0	0	0	0	0	0	0	0	0	0	1	0	0	0	1	0	0
B1	0	0	0	0	0	0	0	0	0	0	0	0	0	0	0	0	0	0	0	1	0	0	0	0	0	0	0	0	0	0	0	0	0	0	0	0	0	0	0	0	0	0	0	0	0	0	0	0	0
C1	44	41	11	44	5	9	4	64	12	17	32	15	12	10	3	3	17	3	9	4	14	4	10	8	3	19	0	0	0	0	0	0	0	0	0	0	0	0	0	0	0	1	0	0	0	0	1	0	1
C10	0	0	0	0	0	0	0	0	0	0	0	0	0	0	0	0	1	0	0	0	0	0	0	0	0	0	0	0	0	0	0	0	0	0	0	0	0	0	0	0	0	0	0	0	0	0	0	0	0
C11	0	0	0	0	0	0	0	0	0	0	0	0	0	0	0	0	0	0	0	0	1	1	0	1	0	0	1	0	0	0	0	0	0	0	0	0	0	0	0	0	0	0	0	0	0	0	0	0	0
C12	0	0	0	0	0	0	0	0	0	0	0	0	0	0	0	0	0	0	0	0	0	0	0	0	0	0	18	0	0	0	0	0	0	0	0	0	0	0	5	0	0	0	0	0	0	0	0	0	0
C13	0	0	0	0	0	0	0	0	0	0	0	0	0	0	0	0	0	0	0	0	0	0	0	0	0	0	0	0	0	0	0	0	0	0	0	0	0	0	0	0	0	0	0	0	0	0	0	0	0
C2	2	4	0	42	2	0	1	4	2	0	15	1	4	0	0	0	0	0	0	0	0	0	1	1	4	0	0	0	0	0	0	0	0	0	0	0	0	0	0	0	0	0	0	0	0	0	0	0	0
C3	0	0	0	0	0	0	0	0	0	0	0	0	1	0	0	0	0	0	0	0	0	0	0	0	0	0	0	0	0	0	0	0	0	0	0	0	0	0	0	0	0	0	0	0	0	0	0	0	0
C4	0	0	0	0	0	0	0	0	0	0	0	0	0	0	0	0	0	0	0	0	0	0	0	0	0	0	0	0	0	0	0	0	0	0	0	0	0	0	0	0	0	0	0	0	0	0	0	0	0
C5	0	0	0	3	0	0	0	0	0	0	0	0	0	0	0	0	0	0	0	0	0	0	0	0	0	0	0	0	0	0	0	0	0	0	0	0	0	0	0	0	0	0	0	0	0	0	0	0	0
C6	0	0	0	0	0	0	0	0	0	0	0	0	0	0	0	1	0	0	0	0	0	0	0	0	0	0	0	0	0	0	0	0	0	0	0	0	0	0	0	0	0	0	0	0	0	0	0	0	0
C7	0	0	0	0	0	0	0	0	0	0	1	0	0	0	0	0	0	0	0	0	0	0	0	1	0	0	0	0	1	0	0	0	0	0	0	0	0	0	0	0	0	0	0	0	0	0	0	0	0
C8	0	0	0	0	0	0	0	0	0	0	0	0	0	0	1	0	0	0	0	0	0	0	0	0	0	0	0	5	0	3	0	1	3	1	1	0	4	2	1	0	0	0	0	0	0	0	0	0	0
C9	0	0	0	0	0	0	0	0	0	0	0	0	0	0	0	0	0	0	0	0	0	0	0	0	0	0	0	0	0	0	0	0	0	0	0	0	0	0	0	0	0	0	0	0	0	0	0	0	0
Coll1	0	0	0	0	0	0	0	0	0	0	0	0	0	0	0	0	0	0	0	0	0	0	0	0	0	0	0	0	0	0	0	0	0	0	0	0	0	0	0	0	0	0	0	0	0	0	0	0	0
Dip1	0	0	0	0	0	0	0	0	0	0	0	0	0	0	0	0	0	0	0	0	0	0	0	0	0	0	0	0	0	0	0	0	0	0	0	0	0	0	0	0	0	0	0	1	0	0	0	0	0
Dip10	0	0	0	0	0	0	0	0	0	0	0	0	0	0	0	0	1	1	1	1	0	0	0	0	0	0	0	0	0	0	0	0	0	0	0	0	0	0	0	0	0	0	0	0	0	0	0	0	0
Dip11	0	0	0	0	0	0	0	0	0	0	0	0	0	0	0	0	0	0	0	0	0	0	0	0	0	0	0	0	0	0	0	0	0	0	0	0	0	0	0	0	0	0	0	0	0	0	0	0	0
Dip2	0	0	0	0	1	0	0	0	0	0	0	0	0	0	0	0	0	0	0	0	0	0	0	0	0	0	0	0	0	0	0	0	0	0	0	0	0	0	0	0	0	0	0	0	0	0	0	0	0
Dip3	0	0	0	0	0	0	0	0	0	0	0	0	0	0	0	0	0	0	0	0	0	0	0	0	0	0	0	0	0	0	0	0	0	0	0	0	0	0	0	0	0	0	0	0	0	0	0	0	0
Dip4	0	0	0	0	0	0	0	0	0	0	0	0	0	0	0	0	0	0	0	0	0	0	0	0	0	0	0	0	0	0	0	0	0	0	0	0	0	0	0	0	0	0	0	0	0	0	0	0	0
Dip5	0	0	0	0	0	0	0	1	0	0	0	0	0	0	0	0	0	0	0	0	0	0	0	0	0	0	0	0	0	0	0	0	0	0	0	0	0	0	0	0	0	0	0	0	0	0	0	0	0
Dip6	0	0	0	0	0	0	0	0	0	0	0	0	0	0	1	0	0	0	0	0	0	0	0	1	0	0	0	0	0	0	0	0	0	0	0	0	0	0	0	0	0	0	0	1	0	0	0	0	0
Dip7	0	0	0	0	0	0	0	0	1	0	0	0	0	0	0	0	0	0	0	0	0	0	0	0	0	0	0	0	0	0	0	0	0	0	0	0	0	0	0	0	0	0	0	0	0	0	0	0	0
Dip8	0	0	0	0	0	0	0	0	0	0	0	0	0	0	0	0	0	0	0	0	0	0	0	0	0	0	0	0	0	0	0	0	0	0	0	0	0	0	0	0	0	0	0	0	0	0	0	0	0
Dip9	0	0	0	0	0	0	0	0	0	0	0	0	0	0	0	0	0	0	0	0	0	0	0	0	0	0	0	0	0	0	0	0	0	0	0	0	0	0	0	0	0	0	0	0	0	0	0	0	0
Diplop	0	4	0	0	0	0	0	0	0	0	0	0	0	0	0	0	0	0	0	0	0	0	0	0	0	0	0	0	0	0	0	0	0	0	0	0	0	0	0	0	0	0	0	0	0	0	0	0	0
H1	1	0	2	0	3	0	0	0	0	0	0	0	1	0	0	0	0	0	0	0	0	0	1	0	0	0	0	0	0	0	0	0	0	0	0	0	0	0	0	0	2	0	0	0	0	0	0	0	0
H11	0	0	0	0	0	0	0	0	0	0	0	1	1	0	0	0	0	0	0	0	0	0	0	0	0	0	0	0	0	0	0	0	0	0	1	0	0	0	0	0	0	0	0	0	0	0	0	0	0
H13	0	0	0	0	0	0	0	0	0	0	0	0	0	0	0	0	0	0	0	0	0	0	0	0	0	0	0	0	0	0	0	0	0	0	0	0	0	0	0	0	0	0	0	0	0	0	0	0	0
H14	0	0	0	0	0	0	0	0	0	0	0	0	0	0	1	0	0	0	0	0	0	0	0	0	0	0	0	0	0	0	0	0	0	0	0	0	0	0	0	0	0	0	0	0	0	0	0	0	0
H16	0	0	0	0	0	0	0	0	0	0	0	0	0	0	0	0	0	0	0	0	0	0	0	0	0	0	0	0	0	0	0	0	0	0	0	0	0	0	0	0	0	0	0	0	0	1	0	0	0
H17	0	0	0	0	0	0	0	0	0	0	0	0	0	0	0	0	0	0	0	0	0	0	0	0	0	0	0	0	0	0	0	0	0	0	0	0	0	0	1	0	0	0	0	0	0	0	0	0	0
H18	0	0	0	0	0	0	0	0	0	0	0	0	0	0	0	0	0	0	0	0	0	0	0	0	0	0	0	0	0	0	0	0	0	0	0	0	0	0	0	0	0	0	0	0	0	0	0	0	0
H2	2	0	0	0	0	0	0	0	0	0	0	0	0	1	0	0	0	0	0	1	0	0	0	0	0	0	0	0	0	0	0	0	0	0	0	0	0	0	0	0	0	0	0	0	0	0	0	0	0
H3	1	0	0	0	0	1	0	0	0	0	0	0	0	0	0	0	0	0	0	0	0	0	0	1	0	0	1	0	0	0	1	0	0	0	0	0	0	0	0	0	0	0	0	0	0	0	0	0	0
H4	0	1	0	0	0	0	0	0	0	0	0	0	0	0	0	0	0	0	0	0	0	0	0	0	0	0	0	0	0	0	0	0	0	0	0	0	0	0	0	0	0	0	0	0	0	0	0	0	0
H5	0	0	0	0	0	0	0	0	0	0	0	0	0	0	0	0	0	0	0	0	0	0	0	0	0	0	0	0	0	0	0	0	0	0	0	0	0	0	0	0	0	0	0	0	0	0	0	0	0
H6	0	0	1	0	0	0	0	0	0	0	2	0	0	0	0	0	0	0	0	0	0	0	0	0	0	0	0	0	0	0	0	0	0	0	0	0	0	0	0	0	0	0	0	0	0	0	0	0	0
H9	0	0	0	0	0	0	0	0	0	0	0	0	0	0	0	0	0	0	0	0	0	0	0	0	0	0	0	0	0	0	0	0	0	0	0	0	0	0	0	0	0	0	0	0	0	0	0	0	1
Hinm	0	0	0	0	0	0	0	0	0	0	0	0	0	0	0	0	0	0	0	0	0	0	0	0	0	0	0	0	0	0	2	0	0	0	0	0	0	0	0	0	0	0	0	0	0	0	0	0	0
Hor1	0	1	0	0	0	0	0	0	0	0	0	0	0	0	0	0	0	0	0	0	0	0	0	0	0	0	0	0	0	0	0	0	0	0	0	0	0	0	0	0	0	0	0	0	0	0	0	0	0
Hor2	0	0	0	0	0	0	0	0	0	0	0	0	0	0	0	0	0	0	0	0	0	0	0	0	0	0	0	0	0	0	0	0	0	0	0	0	0	0	0	0	0	0	0	0	0	0	0	0	0
Hor3	0	0	0	0	0	1	0	0	0	0	0	0	0	0	0	0	1	0	0	0	0	0	0	0	0	0	0	0	0	0	0	0	0	0	0	0	0	0	0	0	0	0	0	0	0	0	0	0	0
Hy1	1	0	0	0	0	0	0	0	0	0	0	0	0	0	0	0	0	0	0	0	0	0	0	0	0	0	0	0	0	0	0	0	0	0	0	0	0	0	0	0	0	0	1	0	0	0	0	0	0
Hy10	0	0	0	0	0	0	0	0	0	0	0	0	0	0	0	0	0	0	0	0	0	0	0	0	0	0	0	0	0	0	0	0	0	0	0	0	0	0	0	0	0	0	0	0	0	0	0	0	0
Hy11	0	0	0	0	0	0	0	0	0	0	0	0	0	0	0	0	0	0	0	0	0	0	0	0	0	0	0	0	0	0	0	0	1	0	0	0	0	0	0	0	0	0	0	0	0	0	0	0	0
Hy12	0	0	0	0	0	0	0	0	0	0	0	0	0	0	0	0	0	0	0	0	0	0	0	0	0	0	0	0	0	0	0	0	0	0	0	0	0	0	0	0	0	0	0	0	0	0	0	0	0
Hy2	1	0	0	0	0	0	0	0	0	0	0	0	0	0	0	0	0	0	0	0	0	0	0	0	0	1	0	0	0	0	0	0	0	0	0	0	0	0	0	0	0	0	2	0	0	0	0	0	0
Hy3	0	1	0	0	0	0	0	0	0	0	0	0	0	0	0	0	0	0	0	0	0	0	0	0	0	0	0	0	0	0	0	0	0	0	0	0	0	0	0	0	0	0	0	0	0	0	0	0	0
Hy4	0	0	0	0	0	0	0	0	0	0	0	0	0	0	1	0	0	0	0	0	0	0	0	0	0	0	0	0	0	0	0	0	0	0	0	0	0	0	0	0	0	0	0	0	0	0	0	0	0
Hy5	0	0	0	0	0	0	0	0	0	0	0	0	0	0	0	0	0	0	0	0	0	0	0	0	0	0	0	0	0	0	0	0	0	0	1	0	0	0	0	0	0	0	0	1	0	0	0	0	1
Hy6	0	0	0	0	0	0	0	0	0	0	0	0	0	0	0	0	0	0	0	0	0	2	1	0	0	0	0	0	0	0	0	0	0	0	0	0	0	0	1	0	0	0	0	0	0	0	0	0	0
Hy7	0	0	0	0	0	0	0	0	0	0	0	0	0	0	0	0	0	0	0	0	0	0	0	0	0	0	0	0	0	0	0	0	0	0	0	0	0	0	1	0	0	0	0	0	0	0	0	0	0
Hy8	0	0	0	0	0	0	0	0	0	0	0	0	0	0	0	0	0	0	0	0	0	0	1	0	0	0	0	0	0	0	0	0	0	0	0	0	0	0	0	0	0	0	0	0	1	0	0	0	0
Hy9	0	0	0	0	0	0	0	0	0	0	0	0	0	1	0	0	0	0	0	0	0	0	0	0	0	0	0	0	0	0	0	0	0	0	0	0	0	0	0	0	0	0	0	0	0	0	0	0	0
L1	0	0	0	0	0	0	0	0	0	0	0	0	0	0	0	0	0	0	0	0	0	0	0	0	0	0	0	0	0	0	0	0	1	0	0	0	0	0	0	0	0	0	0	0	0	0	0	0	0
Neurop1	0	0	0	1	0	0	0	0	0	0	0	0	0	0	0	0	0	0	0	0	0	0	0	0	0	0	0	0	0	0	0	0	0	1	0	0	0	0	0	0	0	0	0	0	0	0	0	0	0
O1	0	1	0	0	0	0	0	0	0	0	1	0	0	0	0	0	0	0	0	0	0	0	0	0	0	0	0	1	0	0	0	0	0	0	0	0	0	0	0	0	1	0	0	0	0	0	0	0	0
O2	0	0	0	0	0	0	0	0	0	0	0	0	0	0	0	0	0	0	1	0	0	0	0	0	0	0	0	0	0	0	0	0	0	0	0	0	0	0	0	0	0	0	0	0	0	0	0	0	0
O3	0	0	0	0	0	0	0	0	0	0	0	0	0	0	0	0	0	0	0	0	0	0	0	0	0	0	0	0	0	0	0	0	1	0	0	0	0	0	0	0	0	0	0	0	0	0	0	0	0
O4	0	0	0	0	0	0	0	0	0	0	0	0	0	0	0	0	0	0	0	0	0	0	0	0	0	0	0	0	0	0	0	0	0	0	0	0	0	1	0	0	0	0	0	0	0	0	0	0	0
Ort1	0	0	0	0	0	0	0	0	0	0	0	0	0	0	0	0	0	0	0	2	0	0	0	0	0	0	0	0	0	0	0	0	0	0	0	0	0	0	0	0	0	0	0	0	0	0	0	0	0
Ort3	0	0	0	0	0	0	0	0	0	0	0	0	0	0	0	0	0	0	0	0	0	0	0	0	0	0	0	0	0	0	0	0	0	0	0	0	0	0	0	0	0	0	0	0	1	0	0	0	0
Psco1	0	0	0	0	1	0	0	0	0	0	0	0	0	0	0	0	0	0	0	0	0	0	0	0	0	0	0	0	0	0	0	0	0	0	0	0	0	0	0	0	0	0	0	0	0	0	0	0	0
Psco2	0	0	0	0	0	0	0	0	0	0	0	0	0	0	0	0	0	0	0	0	0	0	0	0	0	0	0	0	0	0	0	0	0	1	0	0	0	0	0	0	0	0	0	0	0	0	0	0	0
Psco3	0	0	0	0	0	0	0	0	0	0	0	0	0	0	0	0	0	0	0	0	0	0	0	0	0	0	0	0	0	0	0	0	0	0	0	0	0	0	0	0	0	1	0	0	0	0	0	0	0
Psco4	0	0	0	0	0	0	0	0	0	0	0	0	0	0	0	0	0	0	0	0	0	0	0	0	0	0	0	0	0	0	0	0	0	0	0	0	0	0	0	0	0	0	0	0	0	0	0	0	0
Sphenarium purpurasces	0	0	0	0	0	0	0	0	0	0	0	0	0	0	0	0	0	0	0	0	0	0	0	0	0	0	0	0	0	0	0	0	0	0	0	0	0	0	0	0	0	1	0	0	0	0	0	0	0
TRIP	0	4	0	4	3	0	1	0	1	2	1	0	2	0	0	0	0	0	0	0	0	0	0	0	0	0	1	0	0	0	3	0	3	0	0	2	0	0	23	0	0	0	0	0	0	0	0	2	2
T1	0	0	0	0	0	0	0	0	0	0	0	0	0	0	0	0	0	0	0	0	0	0	0	0	0	0	0	0	0	0	0	0	0	0	0	0	0	0	0	0	0	0	0	0	0	0	0	0	0
[truncated: 114 more columns]

## Sheet: Analysis by time
	Time 1						Time 2						Time 3						Time 4						Time 5						Time 6
																																						TIEMPO 1				TIEMPO 2				TIEMPO 3
	Morfoespecie	Female		Morfoespecie	Male		Morfoespecie	Female		Morfoespecie	Male		Morfoespecie	Female		Morfoespecie	Male		Morfoespecie	Female		Morfoespecie	Male		Morfoespecie	Female		Morfoespecie	Male		Morfoespecie	Female		Morfoespecie	Male				Female	Male			Female	Male			Female	Male
	C1	338		C1	310		C1	102		C1	107		C8	15		TRIP	32		TRIP	26		A1	22		TRIP	17		TRIP	12		A1	5		H1	6			n	425	492		n	211	174		n	87	113
	C2	17		C2	77		H2	25		A1	12		Añ3	9		C12	23		A1	14		Añ2	7		Añ2	9		A1	6		TRIP	4		TRIP	6			S.obs	31	34		S.obs	29	31		S.obs	27	25
	A1	14		A1	23		A1	19		Añ9	6		C12	8		C8	21		Añ2	11		Psco1	4		A1	7		Añ2	6		H1	3		Añ9	2			SC	0.9553	0.9634		SC	0.9435	0.8968		SC	0.8639	0.8499
	TRIP	11		TRIP	18		Ort1	12		C2	6		TRIP	8		A1	8		A2	8		TRIP	4		Hy5	3		Añ3	3		Añ3	2		A1	1
	H1	7		Añ3	9		C2	8		Añ4	4		Añ4	7		A2	4		Añ3	5		A2	3		A2	2		H11	3		Hy2	2		Añ14	1
	Añ3	6		H1	7		C11	7		Dip10	4		C11	6		Añ2	4		Añ9	4		Añ9	3		Añ9	2		Añ9	2		C1	1		Añ2	1
	H5	3		Añ2	4		Añ2	4		Añ2	3		O1	5		H3	2		C3	4		C1	3		A4	1		H1	2		Dip1	1		Añ3	1
	A2	2		Añ4	4		C8	3		C11	3		Hy10	3		Hinm	2		Añ14	3		Dip1	2		A5	1		H13	2		H13	1		Añ4	1
	Añ2	2		Añ9	4		TRIP	3		Hy6	3		A2	2		Acari1	1		Hy5	2		H1	2		Añ11	1		Añ11	1		H6	1		C1	1
	Añ4	2		Diplop	4		Añ12	2		Añ3	2		Añ2	2		Añ3	1		Hy8	2		Hy2	2		Añ14	1		C13	1		Hy4	1		C7	1
	Dip1	2		C5	3		Añ3	2		Dip6	2		Dip1	2		Añ9	1		Acari1	1		Hy5	2		C3	1		Dip8	1		O1	1		Hy2	1
	Hor1	2		H6	3		Dip10	2		H2	2		Dip8	2		C11	1		Añ4	1		Añ11	1		Dip11	1		Hy3	1		A2	0		O1	1
	B1	1		H11	2		Dip8	2		Ort1	2		H11	2		C7	1		Añ8	1		Añ14	1		H13	1		A2	0		A4	0		T1	1
	C3	1		H2	2		Hor3	2		Añ10	1		Hy11	2		H11	1		Dip2	1		Añ3	1		Hy11	1		A4	0		A5	0		A2	0
	C4	1		H3	2		Hy10	2		Añ12	1		Sphenarium purpurasces	2		H17	1		H18	1		C3	1		Hy6	1		A5	0		Acari1	0		A4	0
	C6	1		O1	2		Hy11	2		Añ14	1		A1	1		Hy11	1		Hinm	1		Dip6	1		Psco4	1		Acari1	0		Añ10	0		A5	0
	C7	1		A2	1		Hy8	2		Añ15	1		Acari1	1		Hy5	1		Hy1	1		H16	1		Acari1	0		Añ10	0		Añ11	0		Acari1	0
	Coll1	1		Añ10	1		Acari1	1		B1	1		Añ10	1		Hy6	1		Hy11	1		H9	1		Añ10	0		Añ12	0		Añ12	0		Añ10	0
	Dip3	1		Añ11	1		Añ14	1		C10	1		Añ14	1		Hy7	1		Hy12	1		Hy1	1		Añ12	0		Añ14	0		Añ14	0		Añ11	0
	Dip4	1		Añ7	1		Añ4	1		C6	1		Añ9	1		L1	1		Neurop1	1		Hy8	1		Añ15	0		Añ15	0		Añ15	0		Añ12	0
	Dip6	1		Añ8	1		C9	1		C7	1		C1	1		Neurop1	1		Psco1	1		O1	1		Añ3	0		Añ4	0		Añ2	0		Añ15	0
	Diplop	1		C3	1		Dip9	1		C8	1		Dip3	1		O1	1		A4	0		Ort3	1		Añ4	0		Añ7	0		Añ4	0		Añ7	0
	H13	1		C7	1		H1	1		H1	1		Diplop	1		O3	1		A5	0		Psco3	1		Añ7	0		Añ8	0		Añ7	0		Añ8	0
	H6	1		Dip2	1		Hor1	1		H14	1		H16	1		O4	1		Añ10	0		Sphenarium purpurasces	1		Añ8	0		B1	0		Añ8	0		B1	0
	H9	1		Dip5	1		Hy7	1		H3	1		Hy1	1		Psco2	1		Añ11	0		A4	0		B1	0		C1	0		Añ9	0		C10	0
	Hor2	1		Dip7	1		Hy9	1		Hor3	1		Hy7	1		A4	0		Añ12	0		A5	0		C1	0		C10	0		B1	0		C11	0
	Hy4	1		H4	1		O1	1		Hy2	1		Hy8	1		A5	0		Añ15	0		Acari1	0		C10	0		C11	0		C10	0		C12	0
	Hy5	1		Hor1	1		Psco1	1		Hy4	1		A4	0		Añ10	0		Añ7	0		Añ10	0		C11	0		C12	0		C11	0		C13	0
	Hy6	1		Hor3	1		Psco2	1		Hy8	1		A5	0		Añ11	0		B1	0		Añ12	0		C12	0		C2	0		C12	0		C2	0
	Neurop1	1		Hy1	1		A2	0		Hy9	1		Añ11	0		Añ12	0		C1	0		Añ15	0		C13	0		C3	0		C13	0		C3	0
	Psco1	1		Hy2	1		A4	0		O2	1		Añ12	0		Añ14	0		C10	0		Añ4	0		C2	0		C4	0		C2	0		C4	0
	A4	0		Hy3	1		A5	0		A2	0		Añ15	0		Añ15	0		C11	0		Añ7	0		C4	0		C5	0		C3	0		C5	0
	A5	0		Neurop1	1		Añ10	0		A4	0		Añ7	0		Añ4	0		C12	0		Añ8	0		C5	0		C6	0		C4	0		C6	0
	Acari1	0		Psco1	1		Añ11	0		A5	0		Añ8	0		Añ7	0		C13	0		B1	0		C6	0		C7	0		C5	0		C8	0
	Añ10	0		A4	0		Añ15	0		Acari1	0		B1	0		Añ8	0		C2	0		C10	0		C7	0		C8	0		C6	0		C9	0
	Añ11	0		A5	0		Añ7	0		Añ11	0		C10	0		B1	0		C4	0		C11	0		C8	0		C9	0		C7	0		Coll1	0
	Añ12	0		Acari1	0		Añ8	0		Añ7	0		C13	0		C1	0		C5	0		C12	0		C9	0		Coll1	0		C8	0		Dip1	0
	Añ14	0		Añ12	0		Añ9	0		Añ8	0		C2	0		C10	0		C6	0		C13	0		Coll1	0		Dip1	0		C9	0		Dip10	0
	Añ15	0		Añ14	0		B1	0		C12	0		C3	0		C13	0		C7	0		C2	0		Dip1	0		Dip10	0		Coll1	0		Dip11	0
	Añ7	0		Añ15	0		C10	0		C13	0		C4	0		C2	0		C8	0		C4	0		Dip10	0		Dip11	0		Dip10	0		Dip2	0
	Añ8	0		B1	0		C12	0		C3	0		C5	0		C3	0		C9	0		C5	0		Dip2	0		Dip2	0		Dip11	0		Dip3	0
	Añ9	0		C10	0		C13	0		C4	0		C6	0		C4	0		Coll1	0		C6	0		Dip3	0		Dip3	0		Dip2	0		Dip4	0
	C10	0		C11	0		C3	0		C5	0		C7	0		C5	0		Dip1	0		C7	0		Dip4	0		Dip4	0		Dip3	0		Dip5	0
	C11	0		C12	0		C4	0		C9	0		C9	0		C6	0		Dip10	0		C8	0		Dip5	0		Dip5	0		Dip4	0		Dip6	0
	C12	0		C13	0		C5	0		Coll1	0		Coll1	0		C9	0		Dip11	0		C9	0		Dip6	0		Dip6	0		Dip5	0		Dip7	0
	C13	0		C4	0		C6	0		Dip1	0		Dip10	0		Coll1	0		Dip3	0		Coll1	0		Dip7	0		Dip7	0		Dip6	0		Dip8	0
	C5	0		C6	0		C7	0		Dip11	0		Dip11	0		Dip1	0		Dip4	0		Dip10	0		Dip8	0		Dip9	0		Dip7	0		Dip9	0
	C8	0		C8	0		Coll1	0		Dip2	0		Dip2	0		Dip10	0		Dip5	0		Dip11	0		Dip9	0		Diplop	0		Dip8	0		Diplop	0
	C9	0		C9	0		Dip1	0		Dip3	0		Dip4	0		Dip11	0		Dip6	0		Dip2	0		Diplop	0		H14	0		Dip9	0		H11	0
	Dip10	0		Coll1	0		Dip11	0		Dip4	0		Dip5	0		Dip2	0		Dip7	0		Dip3	0		H1	0		H16	0		Diplop	0		H13	0
	Dip11	0		Dip1	0		Dip2	0		Dip5	0		Dip6	0		Dip3	0		Dip8	0		Dip4	0		H11	0		H17	0		H11	0		H14	0
	Dip2	0		Dip10	0		Dip3	0		Dip7	0		Dip7	0		Dip4	0		Dip9	0		Dip5	0		H14	0		H18	0		H14	0		H16	0
	Dip5	0		Dip11	0		Dip4	0		Dip8	0		Dip9	0		Dip5	0		Diplop	0		Dip7	0		H16	0		H2	0		H16	0		H17	0
	Dip7	0		Dip3	0		Dip5	0		Dip9	0		H1	0		Dip6	0		H1	0		Dip8	0		H17	0		H3	0		H17	0		H18	0
	Dip8	0		Dip4	0		Dip6	0		Diplop	0		H13	0		Dip7	0		H11	0		Dip9	0		H18	0		H4	0		H18	0		H2	0
	Dip9	0		Dip6	0		Dip7	0		H11	0		H14	0		Dip8	0		H13	0		Diplop	0		H2	0		H5	0		H2	0		H3	0
	H11	0		Dip8	0		Diplop	0		H13	0		H17	0		Dip9	0		H14	0		H11	0		H3	0		H6	0		H3	0		H4	0
	H14	0		Dip9	0		H11	0		H16	0		H18	0		Diplop	0		H16	0		H13	0		H4	0		H9	0		H4	0		H5	0
	H16	0		H13	0		H13	0		H17	0		H2	0		H1	0		H17	0		H14	0		H5	0		Hinm	0		H5	0		H6	0
	H17	0		H14	0		H14	0		H18	0		H3	0		H13	0		H2	0		H17	0		H6	0		Hor1	0		H9	0		H9	0
	H18	0		H16	0		H16	0		H4	0		H4	0		H14	0		H3	0		H18	0		H9	0		Hor2	0		Hinm	0		Hinm	0
	H2	0		H17	0		H17	0		H5	0		H5	0		H16	0		H4	0		H2	0		Hinm	0		Hor3	0		Hor1	0		Hor1	0
	H3	0		H18	0		H18	0		H6	0		H6	0		H18	0		H5	0		H3	0		Hor1	0		Hy1	0		Hor2	0		Hor2	0
	H4	0		H5	0		H3	0		H9	0		H9	0		H2	0		H6	0		H4	0		Hor2	0		Hy10	0		Hor3	0		Hor3	0
	Hinm	0		H9	0		H4	0		Hinm	0		Hinm	0		H4	0		H9	0		H5	0		Hor3	0		Hy11	0		Hy1	0		Hy1	0
	Hor3	0		Hinm	0		H5	0		Hor1	0		Hor1	0		H5	0		Hor1	0		H6	0		Hy1	0		Hy12	0		Hy10	0		Hy10	0
	Hy1	0		Hor2	0		H6	0		Hor2	0		Hor2	0		H6	0		Hor2	0		Hinm	0		Hy10	0		Hy2	0		Hy11	0		Hy11	0
	Hy10	0		Hy10	0		H9	0		Hy1	0		Hor3	0		H9	0		Hor3	0		Hor1	0		Hy12	0		Hy4	0		Hy12	0		Hy12	0
	Hy11	0		Hy11	0		Hinm	0		Hy10	0		Hy12	0		Hor1	0		Hy10	0		Hor2	0		Hy2	0		Hy5	0		Hy3	0		Hy3	0
	Hy12	0		Hy12	0		Hor2	0		Hy11	0		Hy2	0		Hor2	0		Hy2	0		Hor3	0		Hy3	0		Hy6	0		Hy5	0		Hy4	0
	Hy2	0		Hy4	0		Hy1	0		Hy12	0		Hy3	0		Hor3	0		Hy3	0		Hy10	0		Hy4	0		Hy7	0		Hy6	0		Hy5	0
	Hy3	0		Hy5	0		Hy12	0		Hy3	0		Hy4	0		Hy1	0		Hy4	0		Hy11	0		Hy7	0		Hy8	0		Hy7	0		Hy6	0
	Hy7	0		Hy6	0		Hy2	0		Hy5	0		Hy5	0		Hy10	0		Hy6	0		Hy12	0		Hy8	0		Hy9	0		Hy8	0		Hy7	0
	Hy8	0		Hy7	0		Hy3	0		Hy7	0		Hy6	0		Hy12	0		Hy7	0		Hy3	0		Hy9	0		L1	0		Hy9	0		Hy8	0
	Hy9	0		Hy8	0		Hy4	0		L1	0		Hy9	0		Hy2	0		Hy9	0		Hy4	0		L1	0		Neurop1	0		L1	0		Hy9	0
	L1	0		Hy9	0		Hy5	0		Neurop1	0		L1	0		Hy3	0		L1	0		Hy6	0		Neurop1	0		O1	0		Neurop1	0		L1	0
	O1	0		L1	0		Hy6	0		O1	0		Neurop1	0		Hy4	0		O1	0		Hy7	0		O1	0		O2	0		O2	0		Neurop1	0
	O2	0		O2	0		L1	0		O3	0		O2	0		Hy8	0		O2	0		Hy9	0		O2	0		O3	0		O3	0		O2	0
	O3	0		O3	0		Neurop1	0		O4	0		O3	0		Hy9	0		O3	0		L1	0		O3	0		O4	0		O4	0		O3	0
	O4	0		O4	0		O2	0		Ort3	0		O4	0		O2	0		O4	0		Neurop1	0		O4	0		Ort1	0		Ort1	0		O4	0
	Ort1	0		Ort1	0		O3	0		Psco1	0		Ort1	0		Ort1	0		Ort1	0		O2	0		Ort1	0		Ort3	0		Ort3	0		Ort1	0
	Ort3	0		Ort3	0		O4	0		Psco2	0		Ort3	0		Ort3	0		Ort3	0		O3	0		Ort3	0		Psco1	0		Psco1	0		Ort3	0
	Psco2	0		Psco2	0		Ort3	0		Psco3	0		Psco1	0		Psco1	0		Psco2	0		O4	0		Psco1	0		Psco2	0		Psco2	0		Psco1	0
	Psco3	0		Psco3	0		Psco3	0		Psco4	0		Psco2	0		Psco3	0		Psco3	0		Ort1	0		Psco2	0		Psco3	0		Psco3	0		Psco2	0
	Psco4	0		Psco4	0		Psco4	0		Sphenarium purpurasces	0		Psco3	0		Psco4	0		Psco4	0		Psco2	0		Psco3	0		Psco4	0		Psco4	0		Psco3	0
	Sphenarium purpurasces	0		Sphenarium purpurasces	0		Sphenarium purpurasces	0		TRIP	0		Psco4	0		Sphenarium purpurasces	0		Sphenarium purpurasces	0		Psco4	0		Sphenarium purpurasces	0		Sphenarium purpurasces	0		Sphenarium purpurasces	0		Psco4	0
	T1	0		T1	0		T1	0		T1	0		T1	0		T1	0		T1	0		T1	0		T1	0		T1	0		T1	0		Sphenarium purpurasces	0
Tiempo 1
Morfoespecie	C1	C2	A1	TRIP	H1	Añ3	H5	A2	Añ2	Añ4	Dip1	Hor1	B1	C3	C4	C6	C7	Coll1	Dip3	Dip4	Dip6	Diplop	H13	H6	H9	Hor2	Hy4	Hy5	Hy6	Neurop1	Psco1
Female	338	17	14	11	7	6	3	2	2	2	2	2	1	1	1	1	1	1	1	1	1	1	1	1	1	1	1	1	1	1	1
Morfoespecie	C1	C2	A1	TRIP	Añ3	H1	Añ2	Añ4	Añ9	Diplop	C5	H6	H11	H2	H3	O1	A2	Añ10	Añ11	Añ7	Añ8	C3	C7	Dip2	Dip5	Dip7	H4	Hor1	Hor3	Hy1	Hy2	Hy3	Neurop1	Psco1
Male	310	77	23	18	9	7	4	4	4	4	3	3	2	2	2	2	1	1	1	1	1	1	1	1	1	1	1	1	1	1	1	1	1	1
Tiempo 2
Morfoespecie	C1	H2	A1	Ort1	C2	C11	Añ2	C8	TRIP	Añ12	Añ3	Dip10	Dip8	Hor3	Hy10	Hy11	Hy8	Acari1	Añ14	Añ4	C9	Dip9	H1	Hor1	Hy7	Hy9	O1	Psco1	Psco2
Female	102	25	19	12	8	7	4	3	3	2	2	2	2	2	2	2	2	1	1	1	1	1	1	1	1	1	1	1	1
Morfoespecie	C1	A1	Añ9	C2	Añ4	Dip10	Añ2	C11	Hy6	Añ3	Dip6	H2	Ort1	Añ10	Añ12	Añ14	Añ15	B1	C10	C6	C7	C8	H1	H14	H3	Hor3	Hy2	Hy4	Hy8	Hy9	O2
Male	107	12	6	6	4	4	3	3	3	2	2	2	2	1	1	1	1	1	1	1	1	1	1	1	1	1	1	1	1	1	1
Tiempo 3
Morfoespecie	C8	Añ3	C12	TRIP	Añ4	C11	O1	Hy10	A2	Añ2	Dip1	Dip8	H11	Hy11	Sphenarium purpurasces	A1	Acari1	Añ10	Añ14	Añ9	C1	Dip3	Diplop	H16	Hy1	Hy7	Hy8
Female	15	9	8	8	7	6	5	3	2	2	2	2	2	2	2	1	1	1	1	1	1	1	1	1	1	1	1
Morfoespecie	TRIP	C12	C8	A1	A2	Añ2	H3	Hinm	Acari1	Añ3	Añ9	C11	C7	H11	H17	Hy11	Hy5	Hy6	Hy7	L1	Neurop1	O1	O3	O4	Psco2
Male	32	23	21	8	4	4	2	2	1	1	1	1	1	1	1	1	1	1	1	1	1	1	1	1	1
Tiempo 4
Morfoespecie	TRIP	A1	Añ2	A2	Añ3	Añ9	C3	Añ14	Hy5	Hy8	Acari1	Añ4	Añ8	Dip2	H18	Hinm	Hy1	Hy11	Hy12	Neurop1	Psco1
Female	26	14	11	8	5	4	4	3	2	2	1	1	1	1	1	1	1	1	1	1	1
Morfoespecie	A1	Añ2	Psco1	TRIP	A2	Añ9	C1	Dip1	H1	Hy2	Hy5	Añ11	Añ14	Añ3	C3	Dip6	H16	H9	Hy1	Hy8	O1	Ort3	Psco3	Sphenarium purpurasces
Male	22	7	4	4	3	3	3	2	2	2	2	1	1	1	1	1	1	1	1	1	1	1	1	1
Tiempo 5
Morfoespecie	TRIP	Añ2	A1	Hy5	A2	Añ9	A4	A5	Añ11	Añ14	C3	Dip11	H13	Hy11	Hy6	Psco4
Female	17	9	7	3	2	2	1	1	1	1	1	1	1	1	1	1
Morfoespecie	TRIP	A1	Añ2	Añ3	H11	Añ9	H1	H13	Añ11	C13	Dip8	Hy3
Male	12	6	6	3	3	2	2	2	1	1	1	1
Tiempo 6
Morfoespecie	A1	TRIP	H1	Añ3	Hy2	C1	Dip1	H13	H6	Hy4	O1
Female	5	4	3	2	2	1	1	1	1	1	1
Morfoespecie	H1	TRIP	Añ9	A1	Añ14	Añ2	Añ3	Añ4	C1	C7	Hy2	O1	T1
Male	6	6	2	1	1	1	1	1	1	1	1	1	1
[truncated: 9 more columns]
